# Supplementary material for: Tissue-specific patterns of gene expression in the epithelium and stroma of normal colon in healthy individuals in an aspirin intervention trial
Source: BMC Med Genet. 2015 Mar 24;16:18. doi: 10.1186/s12881-015-0161-6 (PMC4422425; doi:10.1186/s12881-015-0161-6)
Supplement: Additional file 1: — List of 4916 statistically significant genes and their expression values. There are 4 samples from each person designated A1-A4 (person 1); A5-A6 (person 2); B1-B4 (person 3) etc. to W1-W4 (person 44). Within each person, odd numbers (1 & 3) are epithelial tissue and even numbers (2 & 4) are stromal tissue. The epithelial and stroma from each intervention period are paired together (e.g., A1 & A2 are from period 1; A3 & A4 are from period 2). Note: The type of intervention linked to each period is masked. Please contact the study authors directly if you would like access to this information. Microarray data are publicly available in Gene Expression Omnibus (GEO). [file 12881_2015_161_MOESM1_ESM.xlsx]

## Sheet: 4916 with raw data
ID	A1	A2	A3	A4	A5	A6	A7	A8	B1	B2	B3	B4	B5	B6	B7	B8	C1	C2	C3	C4	C5	C6	C7	C8	D1	D2	D3	D4	D5	D6	D7	D8	E1	E2	E3	E4	E5	E6	E7	E8	F1	F2	F3	F4	F5	F6	F7	F8	G1
201617_x_at	3.96329	5.2175	2.87268	7.25694	3.02506	6.42116	2.87203	6.71415	2.89188	6.50715	2.81017	7.01515	2.80649	5.9402	2.84947	5.52978	2.88026	6.82773	2.85647	7.08658	2.84222	8.34944	2.88406	8.50321	2.88907	6.43344	2.84701	7.40144	2.8554	9.14612	3.45976	6.96697	2.86387	8.43784	2.84948	6.68232	2.837	8.13063	3.89492	5.45621	2.85079	6.82654	2.85726	8.13132	3.13427	6.3257	2.84029	7.1688	2.85697
201637_s_at	9.75932	10.1844	10.0809	10.6357	10.1319	10.2364	9.64357	10.25	9.16144	9.79429	9.62927	9.89781	9.77764	9.99401	9.54776	9.88115	9.45387	10.0162	9.64027	10.0975	9.87816	10.7362	10.0235	10.7004	8.83483	9.89311	9.52322	10.2261	9.35601	10.6999	9.60276	10.261	9.95465	10.516	10.336	10.5143	9.77783	10.6867	9.20117	10.0086	9.41149	10.13	9.5499	10.2401	9.59004	10.356	9.39866	10.1318	9.3066
201641_at	6.20031	7.96813	3.44365	9.7	4.4209	7.75615	2.93269	7.61795	2.58004	7.34451	1.78186	7.02339	2.56287	6.66983	2.8318	6.55112	2.89756	6.75565	2.73361	7.17323	2.56498	9.08449	2.71284	9.17334	3.88586	7.14429	2.91408	8.33103	1.78709	10.0318	2.55972	8.88144	2.72321	9.92131	4.51532	8.07414	3.98614	9.73357	3.22117	9.79394	2.09048	8.7898	2.59058	8.78213	3.98504	9.097	2.89882	8.49995	3.13871
201645_at	6.63856	8.03638	2.89174	9.07517	2.76595	8.03451	2.85441	7.53666	2.6513	6.85055	2.64822	7.33473	2.82561	7.3949	2.63981	6.51519	2.83198	8.52876	2.86814	7.63702	2.60187	8.64586	2.66203	8.62096	3.33127	8.12573	2.85173	8.1416	2.60852	9.86215	2.66332	8.67022	2.61436	8.36022	2.79743	5.81654	2.63298	9.69552	5.05812	8.77708	2.85247	7.89174	2.86338	8.58293	4.06254	8.8081	2.8333	9.05819	2.80783
202202_s_at	7.25089	8.56864	2.48742	10.0654	2.47902	8.21283	2.47143	9.05803	2.50802	7.97747	1.94215	9.24641	2.42899	7.81371	1.94524	7.30552	1.9434	7.69385	1.95077	8.07202	1.94489	9.98472	2.38172	10.3917	2.65129	8.03885	2.45251	8.79005	1.9494	10.8858	2.21469	9.41458	1.95227	10.85	1.9471	9.1498	2.3472	10.4227	2.47606	8.69358	1.97496	9.61392	2.45803	10.0087	2.48497	9.9438	2.43594	10.3408	2.23657
202207_at	6.40149	7.61552	4.53446	10.0601	7.40207	7.65022	4.22306	8.31539	3.43236	7.53897	5.03796	7.75615	3.36454	7.20768	4.54364	7.02605	3.36106	6.10072	2.6116	7.36988	3.18488	8.94701	3.35048	8.99627	3.36891	7.37444	3.75808	8.35124	3.17321	9.70946	3.27119	8.55664	5.39041	9.87441	7.69379	8.35469	3.71419	9.56812	3.26729	8.10297	2.6027	7.9691	3.27504	8.15897	3.36046	8.19239	2.58526	7.56984	3.19003
202208_s_at	5.71519	6.61346	5.14468	8.52075	5.86069	6.21132	5.31252	7.14117	5.14364	6.64417	5.48385	6.12908	5.13414	6.72761	5.17846	5.81012	5.06143	5.29949	5.14071	6.42428	4.67096	8.45975	5.14036	8.28611	5.41681	6.98798	5.14984	8.34184	4.94886	9.46975	5.13549	7.88724	5.55597	9.69667	6.31796	8.28661	5.11038	9.43701	5.13123	7.6808	5.14908	8.1405	5.16266	8.18316	5.13922	7.97911	4.33884	6.92244	5.13278
202237_at	7.95048	9.28172	2.83256	10.3436	3.6527	8.48942	2.79749	9.40312	2.8015	9.42773	2.7507	9.08657	2.72155	8.10737	2.77323	7.23949	3.01608	8.25272	2.79062	8.53667	2.75003	10.7328	2.79126	9.21069	3.45553	8.04202	2.77056	9.18643	2.78693	11.7269	2.75805	8.58701	2.78719	12.4065	2.76282	8.73902	4.17669	10.7795	2.87388	8.787	2.77211	10.2467	3.1715	9.85745	2.93508	10.127	3.97117	9.61306	2.72767
202238_s_at	4.67379	7.13358	3.05249	7.99524	3.01554	6.71673	3.08096	7.35204	3.00881	7.3293	2.93214	6.98293	3.04172	5.74889	3.00315	4.58362	2.99102	6.16529	3.00962	6.54355	3.00439	8.83757	2.99981	6.90284	2.99884	5.83421	3.00125	6.8353	3.15117	9.49921	2.94646	6.63926	3.01305	10.234	3.0006	6.66634	2.9443	8.66537	2.9306	6.71365	2.9541	7.99611	2.96137	7.68884	2.99561	7.81502	3.00433	7.22299	2.98726
202265_at	10.5378	10.8247	9.93315	10.9775	10.3857	11.0068	10.2233	11.0868	10.1375	10.6345	10.0628	10.7619	10.4767	10.6984	9.8368	10.5007	10.2791	10.7592	10.2785	11.1217	10.0264	11.4756	10.2487	11.6951	9.85866	10.8036	10.0183	11.3295	10.2065	12.0128	9.86117	10.9069	10.4005	11.8246	10.414	10.8522	9.97873	11.6958	9.86114	10.4997	9.5661	10.7581	9.78574	11.2356	9.89297	11.1001	9.85773	11.1095	9.71647
202270_at	8.59459	8.79527	8.2654	9.57489	7.44455	9.31727	8.14285	8.88237	8.24089	8.87745	8.04408	9.38282	7.86795	8.52917	7.19894	8.3465	6.68416	8.17562	7.08182	8.51991	7.88558	9.39234	8.97401	9.97696	9.34883	9.93982	9.6248	10.691	7.8392	10.1786	7.69707	8.55013	8.00822	10.7314	7.98571	8.62002	8.02919	10.3014	8.44862	9.5389	8.42509	8.98881	8.35927	9.4855	9.12215	9.82956	8.15467	8.87182	8.01115
202274_at	7.63121	8.72359	4.41856	9.81732	3.53242	8.00801	5.15125	9.3143	4.39461	8.74655	4.32789	8.22703	4.31864	7.77501	3.79547	8.7335	4.33007	11.242	4.42254	11.0078	4.73928	12.3339	4.5919	11.8459	6.10917	8.19539	5.2161	8.72976	4.37438	11.5014	4.34607	10.8208	5.2726	11.1542	3.37859	8.87049	5.14662	9.85461	11.1398	8.8413	4.94794	10.7874	4.74655	11.1789	9.72189	9.57666	4.03309	10.7594	4.62129
202283_at	6.80085	9.02682	2.93982	9.74267	3.64442	7.94716	3.30141	8.15987	3.69728	8.50303	3.60534	8.34946	3.13188	8.51069	3.609	8.46097	2.89851	8.21478	2.90919	8.01455	2.99393	9.58291	3.51097	9.66292	3.61165	8.66806	3.74631	9.85443	3.54304	10.5856	3.60698	9.02492	3.61189	10.8671	3.60991	9.23451	3.52727	10.6669	3.60535	9.87136	3.19042	9.6995	3.47343	10.2223	3.60887	9.96422	3.11026	9.97591	3.24935
202291_s_at	5.80724	7.48422	2.37472	8.03617	2.49708	5.69617	3.0095	6.38489	2.62812	5.95871	2.33791	5.6759	2.60563	5.19434	2.35317	4.52566	2.59988	5.97215	2.35745	6.98097	2.34502	8.35659	2.3614	8.42898	2.37049	5.16257	2.57254	7.02043	1.95317	8.30564	2.34164	6.90223	2.36369	7.59304	2.4073	6.20819	2.52759	8.4895	3.04178	6.09628	2.34988	7.31771	2.35726	7.88465	2.34215	7.72981	2.33904	8.16495	2.32596
202295_s_at	8.45604	10.0194	6.89365	10.4671	9.02125	9.49808	7.21386	9.84879	8.48879	9.94992	8.24549	9.50587	7.99514	9.62162	7.96839	9.56353	7.18828	9.18097	7.2301	9.34139	6.66452	9.82775	7.28184	10.0892	7.56915	10.0245	7.49123	10.773	6.02327	11.2705	6.35245	10.2808	7.97861	10.7125	8.66637	9.81334	7.69504	11.2746	7.08438	10.2215	7.51345	10.5156	7.68339	10.7663	6.26183	10.25	6.32767	9.55945	7.91252
202310_s_at	5.50897	6.72027	2.93694	6.64744	2.53291	7.75334	2.52922	8.11792	2.56262	7.77502	2.52027	7.65786	2.51889	7.23354	2.59037	6.61404	2.94344	7.6532	2.65225	7.47419	2.55031	8.2543	2.52645	8.96753	5.10067	8.89567	3.77391	9.65894	2.52692	11.6123	3.93543	10.4305	3.2431	9.32972	3.72526	7.19612	3.83631	11.0634	3.9308	9.88263	2.94322	9.02533	2.56237	9.46125	3.8063	10.5517	2.52277	10.6038	3.73036
202336_s_at	10.5942	11.2856	10.8561	12.5717	10.3493	11.3271	10.2834	11.8621	10.7053	11.4778	10.2354	12.1623	10.3176	11.0561	10.2322	10.9258	10.4206	11.4603	10.4696	11.717	10.7604	12.5265	11.1751	12.6404	10.4378	11.4593	10.5226	11.8991	10.4623	12.8974	10.9116	12.2156	10.5179	12.5894	10.2842	11.6855	10.7848	12.7005	10.7446	11.6555	9.84611	11.9853	10.1096	12.3467	10.1687	12.007	10.0807	12.14	9.672
202351_at	11.0286	11.2164	11.4857	12.5989	10.4892	11.8391	10.9667	11.7704	10.8416	11.3584	11.0538	11.6565	11.0395	11.2542	10.9448	11.1019	10.7249	11.2707	11.108	11.575	10.9981	12.0117	11.0069	12.1364	10.71	11.331	10.7247	11.3495	10.7142	12.337	10.7641	11.3598	11.0197	12.4205	10.8922	11.7739	10.4947	11.8389	10.5123	10.8711	10.6916	11.4183	10.7526	11.5271	10.5444	11.607	10.5189	11.4302	10.3079
202369_s_at	7.62087	7.72168	7.13305	8.58568	7.49025	8.0885	8.04647	8.27464	7.81236	8.25072	7.73529	8.48224	7.78974	8.29596	7.65444	7.99499	8.20381	8.04744	7.25818	8.08439	7.58412	8.54361	7.62754	8.8981	7.54188	8.14281	7.44496	8.64441	8.17938	9.59748	7.81887	8.63678	7.93887	9.23701	7.54196	8.09392	8.19717	9.36247	8.28564	8.73287	8.06536	8.91535	8.0968	9.00326	7.82962	8.93799	8.25421	8.8325	6.82909
202371_at	9.69327	10.1232	9.25024	11.3148	9.25425	9.95966	9.15071	10.675	9.31902	10.2685	8.68178	10.3697	9.23627	9.68188	8.89514	9.87028	8.87296	10.0718	9.01849	10.6061	9.07285	11.6825	9.19378	11.5702	9.06633	10.081	8.8247	10.5048	9.2519	11.7584	9.03195	10.9232	9.32831	11.618	9.41128	10.5924	8.72809	11.4895	8.86783	10.0686	8.83989	11.0322	9.11381	11.4245	9.00796	10.971	9.38832	11.1125	8.76005
202382_s_at	8.25921	8.95199	8.13154	9.32798	7.73412	8.74538	8.06524	8.85219	8.1081	8.51001	7.85397	8.79041	7.89887	8.72433	7.62541	8.51102	7.47255	8.04967	7.65163	8.32487	7.45822	9.58024	7.96836	9.86334	7.77899	8.6193	7.65211	8.96564	7.71845	9.4143	7.81809	8.95464	8.08842	9.15376	7.8818	8.60471	7.85977	9.58623	7.85065	9.03301	7.8893	9.0084	7.92985	9.4433	7.84967	8.95527	7.75745	8.75601	7.51429
202388_at	9.84697	10.7607	8.82315	11.6709	8.57905	10.3875	9.15607	10.7284	8.73176	10.8323	7.83275	10.7684	8.5819	10.2884	7.92399	9.92606	8.68255	10.8242	8.67943	11.2522	9.59846	12.1766	9.27975	12.0269	9.08147	10.4047	9.55948	11.0246	8.74642	12.252	9.05539	11.349	9.43504	11.6027	9.32052	10.9614	9.08315	11.7119	9.27477	10.7081	8.73343	11.1463	9.0158	11.5667	9.55658	11.4448	9.57411	11.7533	7.44341
202391_at	7.57749	9.14686	4.90099	9.88203	10.3995	9.31118	8.05058	9.73161	5.65815	9.59458	7.38237	8.8798	3.35981	8.31207	4.9538	8.06844	3.55776	8.13228	3.94071	8.99927	5.33892	10.8934	6.64825	10.494	4.89109	9.04891	6.37455	10.307	5.10441	11.4405	4.8834	9.35126	6.77757	11.2614	9.67034	9.94389	6.96219	11.6273	4.03864	9.81603	4.89035	10.0803	5.67031	10.1552	5.34353	10.8315	4.14427	10.22	6.56438
202403_s_at	9.9517	11.9093	5.20458	13.1453	4.28639	11.4602	4.38689	12.2297	4.95265	11.7349	4.21523	11.9744	4.03419	11.3492	4.79783	11.1025	4.69793	11.7223	4.2833	11.5902	4.88581	13.1469	4.3067	13.2942	6.61046	11.5705	5.51822	12.4269	4.97656	14.0411	4.24217	12.8466	4.28105	13.6591	5.08823	12.0622	4.42066	13.8121	6.11561	12.6992	4.2537	12.9051	4.27141	13.2897	4.42768	13.2296	3.0048	13.3219	4.19376
202404_s_at	9.08537	10.634	2.45798	11.7926	2.86673	10.0139	2.45696	10.8594	2.45755	9.80577	2.45033	10.5205	2.4344	9.7134	2.45578	9.52268	2.45115	10.4118	2.46724	9.8691	2.45014	11.6677	2.4551	11.8093	5.38997	10.6201	2.60458	11.0666	2.45388	12.6783	2.45036	11.8392	2.46832	12.4853	2.60316	10.7359	2.45379	12.4748	3.84259	11.1095	2.45539	11.3818	2.45544	11.6975	3.07008	12.034	2.60984	12.1741	2.4801
202422_s_at	5.93121	7.43174	5.77201	9.35009	5.08038	6.96106	4.80484	7.40834	6.34898	8.15426	6.17153	7.80349	5.33318	6.90464	5.07696	6.19234	5.64876	7.27791	5.32324	7.35305	5.10717	8.52427	5.72749	8.34932	5.3964	7.21495	5.09816	7.97913	5.18234	9.70765	4.58903	7.17744	5.54238	9.00961	5.66708	7.67748	4.98921	7.96087	4.9709	6.85149	4.48203	7.20195	4.99985	7.54086	4.98352	7.71107	5.11467	7.37708	5.43159
202450_s_at	7.39321	8.78471	4.85817	9.65373	3.34584	8.37302	4.066	8.96826	4.54196	8.47007	4.75018	8.88827	2.92461	8.20055	4.54614	7.63539	4.38567	7.97284	4.32961	8.46971	4.27368	10.2817	4.22026	10.2319	4.68888	8.75766	3.96623	9.70968	4.62604	10.795	4.95576	9.31458	3.737	10.2427	3.89855	8.28912	4.35075	10.7987	4.86159	9.2679	4.27779	9.42291	4.02064	9.91437	4.69213	9.57917	2.53456	9.41297	5.11598
202465_at	4.98541	7.18974	4.44113	9.02911	4.74975	6.74395	4.46082	7.80849	4.98643	6.7752	4.54353	7.44023	3.90457	7.15008	4.27804	6.74912	4.97802	7.11079	4.15288	7.44401	4.93286	9.26504	4.94113	9.24339	4.43392	7.91288	4.80731	8.5647	4.43397	10.6832	4.92939	9.30692	4.45028	10.0637	4.93829	7.84977	4.98036	10.059	4.87253	8.29257	4.93602	8.2395	4.91492	8.74759	4.60313	9.34068	4.43353	8.67639	4.08113
202499_s_at	5.3568	6.58527	4.83983	8.7281	6.58897	6.16262	4.43482	6.98546	4.11022	6.15821	4.02594	6.39414	3.74346	5.78493	4.39922	5.78172	3.06119	5.78544	4.26666	5.93833	4.39332	7.95975	4.8626	8.07299	3.84456	6.28898	4.74639	6.9278	3.92711	8.07723	4.43155	6.26573	4.73604	9.3099	5.83153	7.2949	4.40946	8.64148	4.3811	6.66805	4.40265	6.8475	4.39993	7.00186	4.47731	7.29986	4.38473	7.20476	4.66689
202557_at	7.43232	7.8326	6.58406	8.70201	6.83667	8.14679	6.37604	7.83625	6.35972	7.84457	6.13496	8.31276	6.65815	7.02098	6.52696	6.67318	7.1814	7.54145	6.74781	7.88404	6.7645	8.76137	6.66674	8.74873	6.02909	7.33788	6.23484	7.58437	6.60445	8.65126	6.0373	7.2522	6.13452	8.95335	6.51905	7.52728	5.98642	8.30597	5.89596	7.40572	5.83539	7.65243	6.28048	8.33393	5.871	8.12597	6.3217	7.90894	6.01867
202558_s_at	8.51247	9.23511	8.41514	9.8283	7.96243	8.80506	7.44117	8.70239	7.61642	8.98287	7.88739	9.24382	8.33566	9.2737	8.50212	8.96319	8.20993	8.98408	7.87945	8.65467	7.80359	9.17137	8.02529	9.49321	7.4297	8.62422	8.0177	9.39257	8.24139	9.50632	7.93703	8.85793	7.84592	9.20253	7.62702	7.95406	7.06978	8.79898	7.16152	8.24328	8.02396	9.05021	7.87944	9.39196	7.59972	8.97778	7.95194	9.02745	8.0779
202625_at	8.28953	9.03056	8.34531	9.28365	8.96863	9.06541	8.47772	9.1084	8.20732	8.4288	7.86793	8.34291	8.10397	8.60126	8.15656	8.50661	7.90213	7.99308	7.61063	8.15036	7.9023	8.93509	8.28317	9.18877	7.29842	8.66184	8.07822	9.15906	8.17128	9.54053	7.82534	8.98959	8.51604	9.52207	9.18664	8.94537	8.52145	9.6208	8.09614	9.24155	8.13585	9.05173	8.01616	8.9538	8.17538	9.65943	8.4865	9.11566	8.14773
201649_at	7.27049	8.10999	7.76556	10.0978	7.95025	8.97257	8.0171	8.55477	7.49605	8.04841	7.41586	8.30184	6.49369	7.63344	6.93671	7.72014	6.25437	7.46156	6.4816	7.71999	6.22803	8.64363	7.90392	9.0543	7.5787	8.78211	8.53799	9.813	7.0316	9.8695	7.20099	8.7696	7.5802	9.86209	7.70238	8.47161	8.39005	9.77088	8.30821	9.81717	6.55447	8.42193	7.1175	8.544	8.02481	9.3654	7.57706	8.72727	7.56862
201666_at	6.98087	8.65372	3.50809	8.98788	4.53819	7.97626	4.78062	8.44868	5.10291	7.74077	4.34304	7.60785	5.07837	8.25705	5.17023	8.02971	6.60596	8.80999	5.65336	8.11893	6.12464	9.291	5.98356	8.98232	5.31215	8.24046	5.83542	9.32378	6.88913	10.6301	6.04897	9.20926	5.65318	10.4385	4.19273	8.47734	4.91538	10.397	5.04461	8.67097	5.63644	9.37387	5.19768	9.43933	4.91968	10.1542	5.71472	9.94374	7.3648
201667_at	9.77907	11.2343	2.95226	12.6056	3.62174	11.0712	2.8286	11.3911	2.6801	11.4914	2.57527	11.5302	2.93829	11.2619	2.89627	10.2524	2.58683	11.1114	2.70284	11.0227	2.83586	13.0258	2.71	12.2808	5.00232	10.7898	2.8438	11.5808	2.58929	13.8071	2.57774	11.6534	2.89444	12.6315	2.93779	10.6308	2.83872	12.3992	2.57345	11.0622	2.84128	11.6013	2.73351	12.3691	2.66453	11.8456	2.93576	12.0857	2.56845
201694_s_at	7.81643	7.6107	7.7886	10.4628	7.37318	7.85028	6.56813	7.82844	4.35177	6.53395	6.6478	8.46631	7.16461	7.4648	6.02226	7.11944	6.17694	7.17029	7.24586	7.56233	7.1999	8.82241	6.15317	7.45952	6.49994	8.28769	7.44645	8.91453	6.21336	7.54786	6.51906	7.54831	6.2002	9.29138	6.93629	7.43828	7.24792	9.22592	7.54396	8.67911	6.85242	7.7171	7.47539	8.12477	7.00034	8.67579	7.57679	8.84069	7.46351
201720_s_at	6.60112	8.39064	4.55313	9.87881	7.94013	8.40751	5.18241	7.80956	5.89914	8.66163	6.93151	8.02833	3.52598	8.23356	6.15867	8.39262	4.62777	7.28809	4.41994	7.79827	4.34354	9.83695	6.31151	9.88332	5.39496	8.86894	6.57897	9.99365	4.63461	10.4283	4.62781	9.38186	6.26043	10.4165	8.63416	9.15614	6.71933	10.4227	4.73238	9.918	3.7826	8.88483	4.76559	9.18067	5.12927	9.96042	4.62998	9.10533	5.19361
201721_s_at	9.16977	10.4879	7.56947	12.5301	11.0178	10.8506	8.24659	10.9334	7.88172	10.564	9.24786	10.5739	5.84471	10.4586	8.1719	10.6498	4.64183	9.6375	4.91859	10.1481	6.56825	12.0039	8.44758	12.1073	7.74952	11.2358	8.6901	12.2387	5.72951	12.8132	6.50947	11.5084	8.70984	12.8653	11.1817	11.772	9.14217	13.1573	6.72888	12.2614	6.66384	11.5079	6.8707	11.8588	8.1091	12.2546	6.65833	11.8227	8.19259
201744_s_at	10.9999	12.3591	4.24481	13.3139	4.31441	12.1225	2.8799	12.8215	2.93833	11.7729	2.83771	12.2598	2.83234	11.2089	2.89331	11.0075	2.85122	11.9604	3.51743	12.2104	3.09657	13.0086	2.87071	13.4555	4.71378	11.8576	2.89045	12.1497	2.86272	13.5483	2.84307	12.4259	3.09874	13.2746	3.47198	12.4609	3.08339	13.3045	4.30822	12.4452	2.85429	12.8771	2.86263	13.3652	3.48227	13.062	3.13453	13.118	3.04837
201787_at	4.08505	6.00335	2.16927	7.32569	2.12647	5.38868	2.12278	6.51645	2.12355	6.95251	2.10694	6.48726	2.11038	5.43706	3.23403	5.65374	2.16234	6.25263	2.30934	6.89765	1.83098	7.85821	1.83427	7.7724	2.37802	6.94384	2.11297	7.77374	2.16467	9.24958	2.88648	7.75723	2.16618	8.30935	1.83212	6.36279	2.11778	9.62025	2.10509	8.06283	2.1151	8.03486	2.11924	8.42446	2.11387	8.14026	2.1632	8.18936	2.15715
201792_at	4.96038	7.41949	2.84821	7.98423	4.40131	7.02494	3.99385	7.87833	3.98113	6.63806	3.4378	6.99801	2.72063	6.34953	3.203	6.24563	2.82656	7.36089	3.80617	7.39267	2.91278	9.00016	3.21895	8.84707	5.15811	6.88975	2.89177	8.02223	2.89769	9.7616	2.89247	8.73682	3.09711	9.39754	3.16659	7.58291	3.96414	9.87777	3.78325	7.91776	2.89355	9.21535	3.78925	9.40193	2.97112	8.85752	2.92345	9.17292	2.853
201809_s_at	3.73717	4.36055	3.21359	4.38963	3.73951	5.82386	3.20621	5.06262	3.19839	5.49819	3.29814	5.74656	3.17637	4.60923	3.64467	4.63355	3.14958	4.92613	3.47159	4.90735	3.2104	6.76352	3.19567	7.15607	2.99427	6.39319	3.651	7.55358	2.9909	8.98493	3.72239	6.98853	3.68379	8.1954	3.3966	5.39131	3.16648	9.43189	3.14091	7.2218	3.72874	7.52475	3.73291	7.27564	2.98916	7.2338	3.15078	6.34804	3.71609
201810_s_at	4.72644	7.56328	3.59486	9.17627	7.24655	8.13801	4.96279	8.34156	4.63746	7.9872	4.19229	8.08484	4.18685	7.51691	4.31826	6.90035	4.54601	6.39994	4.23122	7.66317	4.20219	9.04225	4.52354	9.05722	4.56149	7.03827	4.93501	8.50584	4.21503	10.1462	4.19702	7.71871	4.98874	10.1285	7.16848	8.91723	5.19638	9.9578	3.94959	7.96798	3.95518	8.83444	4.11568	9.33746	4.62914	8.45751	3.17172	8.18971	4.16018
201811_x_at	7.71475	8.92968	6.00265	10.6162	7.69305	8.06372	5.82012	8.62361	5.22715	9.26414	6.37817	9.39596	5.84063	8.43742	6.10512	7.83548	4.01376	8.30002	4.45834	9.3677	5.18673	10.2657	6.02456	10.1285	5.33569	8.78758	5.67751	9.44193	4.69444	11.2935	2.88894	9.15479	6.10573	10.8777	7.98014	9.64064	5.7146	10.7408	3.24033	8.89842	3.66165	9.55104	3.39147	9.7924	5.18161	9.58502	4.80748	9.13075	5.21988
201842_s_at	9.2889	10.2869	2.94914	11.8058	2.98118	9.8858	2.72113	10.3377	2.71711	10.3194	2.32086	10.2259	3.04318	10.107	2.70196	9.73403	2.31738	10.4308	2.69358	10.7389	2.32848	12.4997	2.704	12.7343	5.24785	10.7366	2.32962	11.614	2.3355	13.0702	2.66166	11.6002	2.34465	12.4012	2.69501	10.5202	2.69674	12.4163	2.96752	11.2217	2.3312	11.1563	2.3352	11.8597	2.64068	12.4879	2.32069	12.1018	2.7489
201843_s_at	6.82559	8.18859	2.75879	9.98484	2.89878	7.3631	2.75655	8.08756	2.89315	8.14737	2.74543	8.09796	2.97342	7.88773	2.7494	7.13368	2.74537	8.02769	2.88362	8.88265	2.74919	10.2214	2.88754	10.5932	2.8718	8.52579	2.87842	8.87236	2.88142	10.5063	2.86648	8.86793	2.75812	9.06552	2.87197	7.27259	2.9921	9.85128	3.22171	8.76607	2.87714	8.95401	2.88399	9.49132	2.86701	9.75675	2.86646	9.75701	2.84328
201847_at	10.5805	12.0146	9.09809	13.0132	8.65368	11.9776	8.24941	11.7474	8.26386	10.9038	8.1508	11.1311	8.71125	11.6776	8.94256	11.6647	9.49343	11.1091	9.02251	10.9907	8.9082	12.9237	9.00362	13.2765	8.50436	11.9593	8.64005	12.6176	8.99689	12.8665	8.96345	12.3415	9.16369	12.3135	8.95581	10.9958	8.89612	12.0832	8.4052	12.128	7.97978	11.0947	8.45278	11.6687	7.73846	11.5948	8.78247	11.5486	8.65674
201849_at	6.22181	7.04552	6.91217	9.50707	6.68583	7.32112	4.98466	7.58611	6.59129	7.13267	6.85005	8.6479	5.16051	6.70015	5.53436	6.59101	5.12044	6.90407	5.26324	7.1095	5.25753	8.10791	5.76407	8.61101	4.92964	6.84259	5.20519	7.80073	6.0958	8.19071	5.60734	7.36394	4.97448	8.38833	5.45109	7.48341	4.67187	8.3389	4.89598	6.87601	4.67498	7.56127	6.00591	7.88072	4.76927	7.51814	4.66289	7.25902	4.75042
201852_x_at	9.22665	11.4937	2.81743	12.8457	4.32407	11.616	2.47559	11.7304	2.60562	11.3674	2.43994	11.9458	2.43438	11.4079	2.59553	11.0619	2.58655	11.713	2.46475	11.3798	2.59334	12.4124	2.6021	12.6963	5.5452	11.8227	2.68511	12.4493	2.6001	13.9727	2.44401	12.9014	2.60547	13.2982	2.59869	11.6593	2.59915	13.4282	4.23434	12.7004	2.50487	12.2968	2.60044	12.7001	2.71172	12.4772	2.46281	12.564	2.51914
201858_s_at	7.15509	9.02749	2.80661	9.18576	6.17699	8.57226	3.81161	8.98298	3.81925	8.66076	4.41095	8.95209	2.44716	7.68922	3.52021	7.63571	2.38848	7.6322	2.47958	8.08348	2.91791	10.1402	3.2271	10.0902	3.61801	8.01474	3.79809	9.86813	3.20928	11.6013	2.91566	9.49226	3.86193	11.7206	5.70878	8.77816	3.62072	10.971	3.80398	9.85133	3.46589	9.57174	3.26612	10.3699	3.81227	9.77217	3.61507	9.61204	3.60995
201859_at	11.07	12.1168	9.31015	13.2458	10.3772	12.0811	8.36682	12.4251	7.82881	11.7484	8.77229	12.5096	7.79021	11.284	8.58459	11.428	5.46094	11.2376	6.08357	11.6472	6.39805	12.664	7.52024	12.8936	8.51483	11.7125	8.21659	12.3979	6.85943	13.2306	7.24578	12.1782	8.87594	13.2446	10.7304	12.3829	8.17045	12.8985	7.35085	12.2662	7.11101	12.3826	7.24346	12.5459	8.16514	12.6885	6.97928	12.3301	7.83113
201860_s_at	8.27445	10.4619	3.00705	11.4612	2.8828	10.5213	2.36567	11.0078	2.29869	11.6784	2.86841	11.6583	2.27603	10.4926	2.2875	9.87638	2.38446	10.4312	2.28917	10.3546	2.87166	12.4357	2.29321	12.1844	3.75888	10.747	2.8712	11.3136	2.53156	13.5381	2.86928	11.8662	3.05569	12.8725	2.28552	10.9312	2.34173	13.0368	2.27196	11.4982	2.28759	11.4783	2.7466	12.2568	3.06747	12.4237	2.27658	12.5489	3.00555
201865_x_at	8.54019	9.57682	9.05294	11.3672	9.06568	9.9201	9.03308	10.3083	8.18968	9.53957	8.92975	10.31	8.42739	9.58542	8.45233	9.4567	7.68599	9.1093	8.24312	9.75955	7.8815	10.9356	9.16581	11.021	8.5655	9.83279	8.3971	10.4126	7.97896	11.1278	8.69902	10.4081	9.11823	11.2719	9.32524	10.4991	7.78191	11.3456	7.78319	9.65614	8.46468	10.3471	8.69527	10.7343	7.99448	10.2133	7.926	10.1279	8.14765
201893_x_at	10.2548	11.273	3.85057	11.649	3.58756	10.4727	2.06757	11.5347	2.07005	11.5227	1.97517	11.4011	2.06266	11.0121	2.88377	10.83	2.06249	11.055	2.7766	11.2189	2.06142	13.0689	2.03627	12.9316	3.97682	11.3248	1.96799	12.0072	1.97273	13.5004	2.06196	12.3562	2.47721	13.1519	3.57814	11.5074	2.06417	13.3216	3.9695	12.2539	1.96846	12.3204	2.06606	12.8209	2.78173	12.3182	2.06259	12.6421	2.05751
201910_at	6.13449	6.65615	6.51127	8.6412	6.22278	7.89192	6.98656	7.65259	6.33551	7.53151	6.56419	8.17486	6.70123	7.49668	6.45951	7.50641	6.56034	7.23115	6.45631	7.42096	6.89402	8.13723	6.64326	8.01017	6.4602	7.63408	6.54814	7.65668	7.07114	9.03232	7.31413	8.23504	6.81527	9.13338	6.64209	7.89617	6.49455	8.98193	6.38096	8.06295	6.90564	7.82599	6.97395	8.30346	6.66905	8.39506	6.63736	8.45569	6.34934
201939_at	7.24506	7.96201	7.0372	9.34223	6.2808	7.90197	6.69187	8.59234	6.06939	7.92141	5.51617	8.09833	6.78953	7.80397	6.33342	7.66216	6.2866	8.06508	6.89958	8.31995	7.973	9.60077	7.26552	9.48516	5.98127	7.71776	6.19059	8.25399	5.62854	9.66891	5.9855	8.5385	6.81416	9.39655	6.34716	8.20455	6.30308	9.42367	6.56475	7.83067	6.77041	8.45581	7.0012	9.14181	6.30462	8.52574	6.57934	8.54108	5.38301
201959_s_at	8.81471	7.87066	7.54487	8.9732	8.91473	9.08732	8.37354	9.41209	8.46	8.86294	8.75111	9.40424	8.29188	8.69295	8.23372	8.27018	8.51109	8.69266	8.62845	9.05297	8.36139	10.0342	8.75331	10.0492	8.64749	9.13171	8.3571	10.0088	8.17147	10.4552	8.11917	9.49599	8.58194	10.5725	9.6207	9.76118	8.53921	11.2417	8.26729	9.38693	8.09479	9.9525	8.31926	9.89694	8.29262	10.0007	8.07029	9.83343	8.48219
201960_s_at	9.7294	9.59366	9.45427	11.0376	10.2491	10.1887	9.75918	10.791	9.60731	10.0251	10.0976	10.3673	9.66643	10.0345	9.60173	9.69854	9.48183	9.99897	9.6854	10.3518	9.40914	11.1414	9.6254	11.2075	9.50836	10.0107	9.54483	10.8784	9.25403	11.3392	9.16419	10.5217	9.91682	11.6416	10.8398	11.2507	9.35335	11.9806	9.34935	10.3459	9.21611	10.9418	9.35826	10.8518	9.27459	11.0546	9.38466	10.7087	9.25082
202007_at	6.5047	7.8138	2.75226	9.9758	2.75333	8.10302	2.75084	8.74309	2.77961	8.08546	2.74621	9.14629	2.74099	7.3122	2.74498	6.69743	2.74373	8.61072	2.80801	8.57644	2.7544	9.32243	2.74783	9.64003	2.74675	7.96762	2.75457	8.78242	2.74829	10.8989	2.7492	9.17316	2.75008	10.4774	2.74543	8.72959	2.74816	10.6101	2.81072	8.84767	2.7487	9.17505	2.74969	9.43765	2.77789	9.58879	2.74628	9.82085	2.73994
202037_s_at	4.23258	6.16397	2.5567	7.67401	2.55733	5.24266	2.59169	5.76964	2.55616	6.49205	2.54907	5.43582	2.54815	5.06458	2.55078	5.56037	2.5498	7.06962	2.58379	7.33938	2.54891	8.51392	2.58448	8.03207	2.55334	6.06614	2.9849	6.94888	2.55252	9.279	2.55045	7.07128	2.58908	8.33563	2.55439	5.88261	2.55817	7.58229	2.54725	6.94658	2.56257	6.95257	2.55411	8.09535	2.55074	6.85399	2.55118	7.11833	2.54493
202084_s_at	9.32331	9.69961	9.54251	11.3208	9.72138	9.71215	9.35314	9.87382	9.60506	10.3969	9.2259	10.4	9.04201	10.1999	9.38136	9.88657	9.75743	10.2868	10.0209	10.1969	9.659	10.7775	9.10015	10.5639	9.32054	10.215	9.62086	10.7223	9.80855	11.2631	9.51812	10.7356	9.50196	11.1015	8.98164	10.3648	8.91082	10.7551	8.92928	10.2373	9.22143	10.1324	8.82628	10.7753	8.83213	10.1405	8.25614	10.0424	9.35802
202088_at	9.78508	10.2362	10.372	12.4264	9.54494	10.5443	9.33941	10.8332	9.60299	10.6102	9.60158	10.7504	9.55177	10.2098	9.49066	10.0901	9.2275	10.0222	9.27759	10.3985	9.47696	11.364	9.69079	11.3623	8.94952	10.278	9.15689	10.695	9.4592	11.745	9.2823	10.8409	9.40713	11.8271	9.77262	11.032	8.80111	11.2584	8.94624	10.4342	8.76257	10.6194	9.25067	10.927	8.81104	10.7167	9.06978	10.6726	8.03541
202112_at	5.14115	6.77825	2.92984	7.93402	3.39059	7.31237	3.39026	8.09745	3.38475	7.81951	3.14472	8.26142	3.35561	7.37079	3.15525	7.0339	2.91847	6.86821	3.15847	6.92831	3.38739	9.08861	3.36626	9.00125	3.36298	6.67387	3.15249	8.74821	3.12056	9.96534	3.28344	8.02724	3.16541	9.85922	3.15711	8.5167	3.36528	11.2292	3.14244	8.85559	3.1545	8.94456	3.15798	9.12101	3.14991	8.8797	2.92064	8.68035	3.13702
202133_at	7.93639	9.22715	2.80972	10.2008	3.02623	8.74137	2.70641	9.34064	2.20527	9.68948	2.18152	10.3916	2.9566	8.52537	2.38157	7.76166	2.18663	9.13551	2.50146	9.54889	2.24916	10.9373	2.96907	10.499	3.8218	8.60851	2.95864	9.40286	2.97097	11.7248	2.1842	9.90964	2.23052	11.3981	3.31577	9.80495	2.9128	11.2116	4.74262	9.50762	2.88882	10.0119	2.37631	10.1585	3.06849	9.97307	2.53212	10.0454	2.17032
202157_s_at	10.0488	9.86345	10.5245	11.4255	9.90882	10.4728	10.1019	10.4762	10.0642	10.4351	10.0947	10.4866	10.0543	10.1277	10.0225	10.2457	9.56215	9.73133	9.50506	10.2105	9.427	10.818	9.51406	11.0051	9.68538	10.1557	9.67734	10.6422	10.0407	11.466	9.57228	10.5311	10.2864	11.2939	10.6218	11.0642	9.60811	11.2589	9.64145	10.2232	9.38915	10.6673	9.9139	10.7294	9.71642	10.5137	9.82245	10.4126	9.46508
202191_s_at	6.42298	7.86384	4.56541	8.98699	3.53694	7.62259	3.0069	8.2965	4.09907	7.34883	4.21205	8.20997	3.0492	7.25486	3.48984	6.60122	3.73039	7.03639	3.45265	7.35189	4.04725	9.00096	4.12042	8.98601	3.64633	7.0875	4.31391	8.18748	3.10572	9.6838	3.44131	8.5738	4.34468	9.91164	4.14012	8.59884	4.14267	10.2497	4.68606	8.32269	3.71944	9.15733	3.00118	9.3422	2.95374	9.26265	2.95373	8.97978	2.92531
202196_s_at	4.76918	5.48673	3.92836	6.55128	3.44353	5.89735	2.93096	7.22811	4.04756	6.36761	4.01948	6.30997	2.86632	4.86084	4.06674	4.30744	2.81617	5.14738	3.03021	6.26602	3.50464	7.26778	4.06013	7.84053	3.9592	5.99289	2.91309	6.73596	3.65674	8.52091	2.82229	7.24708	2.81773	8.21612	2.93826	5.53457	2.89029	8.31094	2.81474	6.62061	4.03122	7.17869	3.44981	8.32364	4.02345	7.8933	4.55637	7.95814	2.84638
202641_at	8.02522	8.52592	8.34473	9.32177	8.60671	8.34062	8.379	8.46691	7.82785	8.45735	7.9202	8.51069	8.62255	8.84897	8.30749	9.06673	8.33574	8.94999	8.27139	8.81974	8.06502	9.32691	8.12935	8.8974	7.83892	8.52938	8.48356	8.80414	8.05561	9.45086	8.06696	8.57233	8.09778	9.60734	8.21046	8.71467	8.30545	9.47359	8.00491	8.7387	7.6008	8.73801	8.0907	9.02949	7.94358	8.98297	8.05429	9.10743	8.16497
202664_at	8.17102	9.30437	6.56318	10.9324	9.65957	10.2449	6.88183	10.4706	7.2615	9.7782	7.99416	10.5085	5.86875	9.0208	7.03824	8.6385	4.8001	8.85355	4.94597	9.51759	5.50261	11.0249	7.42824	11.1988	6.98212	9.76905	7.32607	10.5444	5.78716	11.7385	5.48988	10.1835	7.34881	11.5019	9.92681	10.6971	7.23795	11.8076	5.26951	10.0351	4.99658	10.3137	5.4959	10.6254	6.93231	10.8141	5.55681	10.2482	6.40839
202686_s_at	6.16309	6.99889	2.85721	9.94271	2.57267	8.31909	2.42185	7.84717	2.85531	7.5661	2.66833	7.85681	2.67479	7.52856	2.53167	7.82283	2.66595	6.28234	2.8486	7.09629	2.67646	8.96303	2.68662	9.3444	3.32283	7.35907	4.27854	8.49932	2.84867	9.60592	2.67125	8.57155	2.69048	9.25559	3.18416	7.63403	2.6792	8.97404	2.66578	8.71646	2.86226	7.64824	2.84798	8.32867	2.84004	8.3611	2.72423	7.88985	2.96689
202729_s_at	8.74217	9.41031	8.86342	10.9909	7.94505	9.57517	8.54571	9.50518	7.9763	9.49791	8.23181	9.95601	9.14715	9.90878	8.85629	9.64071	8.48971	10.1857	8.99929	10.0097	8.77958	10.9996	9.09945	10.994	8.56431	9.56312	8.22413	9.58859	7.9535	11.3798	8.46926	10.3784	9.11103	11.2432	9.1277	10.3196	8.6444	10.9363	8.65668	9.56861	8.14106	10.1849	8.46543	10.1661	8.33624	10.5731	8.69489	10.7247	8.71424
202743_at	6.99269	7.11014	6.36976	7.56219	5.43951	6.6906	5.44879	7.23985	5.58583	7.32859	6.02864	8.59786	6.23925	6.80603	6.02486	6.7431	6.09198	6.65374	6.27538	6.98495	6.38833	7.97129	5.45291	7.43703	5.52253	6.94385	6.18827	7.03298	5.86236	9.11369	6.35528	7.58202	6.22567	8.96033	6.39334	7.39156	6.21739	9.12162	6.15195	7.39879	6.64802	8.28646	6.3934	8.38738	5.93025	7.93301	6.38496	8.81417	6.36687
202759_s_at	5.5377	6.95959	4.44269	9.75985	5.52537	7.41832	3.79216	7.86217	3.85325	8.56007	4.06356	8.59283	3.82397	7.40553	3.53745	6.8879	3.44958	7.22067	3.08709	7.78965	4.8765	9.51634	4.57454	9.36794	3.70359	7.55673	4.48724	8.88204	4.16259	10.1043	3.91598	8.45946	4.06808	10.2941	6.28497	8.7997	4.03132	10.1201	4.84804	8.35064	4.03005	8.55837	3.8267	8.965	2.4433	8.43527	3.20049	8.37204	4.05821
202760_s_at	7.20094	9.07542	6.90515	12.4836	7.21411	9.51453	5.51298	9.79098	4.37568	9.44377	4.82991	9.71904	5.48765	8.85183	5.67202	8.28186	4.32902	8.68407	5.08948	9.25673	5.81722	10.7291	6.31173	10.7376	4.62719	8.37215	5.58018	9.23682	4.7489	10.4595	5.28547	9.61752	5.85519	11.584	8.53696	10.5316	6.0317	11.0389	5.36193	9.30196	4.64253	9.60925	4.80067	9.93263	3.9575	10.1564	3.0839	9.06032	4.97536
202766_s_at	7.45068	9.08101	3.00021	10.6979	4.029	8.77314	2.52078	9.27043	3.08231	8.96561	2.48149	9.76467	2.39326	8.88131	2.49679	8.2922	2.48078	9.05039	2.40291	9.23395	2.49153	10.5411	2.40175	10.7562	3.54704	9.06162	3.61846	9.81642	2.40152	11.3748	2.3936	10.2286	3.84333	10.9762	2.96956	9.40633	2.40183	10.9923	3.41569	9.45148	3.0124	9.62321	2.40341	10.3094	3.74792	10.2318	2.48139	10.1313	3.17602
202803_s_at	5.5286	7.97908	3.17247	8.37209	7.32081	8.48683	3.34188	8.61921	3.17162	7.62468	4.1654	6.22195	3.16007	8.09134	3.58414	8.03568	3.062	6.90685	3.06505	6.91427	3.06093	9.04526	3.58712	9.35234	3.33944	8.11889	3.97734	9.44113	3.0647	9.84077	3.06136	8.57367	3.60448	9.86641	6.43074	8.51456	3.58484	10.0792	3.15952	9.03976	3.06599	8.45485	3.06616	9.01689	3.1674	9.39403	3.06302	8.73535	3.05735
202820_at	9.39564	10.1806	8.55095	10.9256	8.49973	10.1022	8.55069	10.1294	8.70799	9.72198	7.47714	10.0658	8.64952	9.46234	7.90223	9.16946	9.0795	9.87607	8.88571	9.99533	9.49843	10.8602	8.82479	10.9625	8.09598	9.61998	8.25931	10.508	9.25383	11.5015	7.40794	10.0595	8.453	11.349	8.1237	9.90233	7.7431	11.0957	7.92779	9.94435	8.35423	9.9681	8.68186	10.3665	8.44232	10.4593	8.33549	9.9714	8.12811
202834_at	6.31953	8.10387	5.33682	8.54943	5.12869	6.47111	5.21344	6.18577	5.20737	6.20428	5.31947	7.24799	5.18665	7.0193	5.32636	6.16726	5.31792	5.82057	5.20384	5.57466	5.19053	8.49282	5.20222	8.33281	5.4	7.22432	5.02278	8.23862	4.89308	10.1527	5.18567	8.54348	5.20661	8.88876	5.06317	6.25972	5.58978	9.71323	5.31769	7.74114	5.32745	8.11968	5.19858	9.03736	5.32626	7.73237	5.31989	7.63392	5.20455
202842_s_at	10.5223	11.3411	10.3523	12.0842	10.0765	11.1921	9.80587	11.2339	10.2561	11.5779	10.066	11.528	10.2908	10.9163	10.1205	10.7302	10.545	11.3244	10.3139	11.425	10.4586	12.3395	9.97424	12.14	9.9261	11.0667	9.93724	11.6545	10.115	12.3775	9.93788	11.3359	10.1937	12.395	9.96047	11.1763	9.56251	11.64	9.58145	11.1309	9.79621	11.4985	10.1411	12.0803	9.62175	11.5208	10.0108	11.3933	9.41588
202843_at	7.97764	8.451	8.11935	9.57328	7.4502	8.73519	7.25631	8.35641	7.85827	8.77397	7.26915	9.02593	7.73881	8.18819	7.24762	7.86706	8.14587	8.48581	7.8005	8.55712	7.87059	9.1639	7.49521	8.96881	7.3443	8.6071	7.45658	8.48761	7.62708	9.23412	7.31652	8.37485	7.31582	9.24809	7.36435	8.17959	6.8683	8.29189	7.02498	7.97974	7.17739	8.31242	7.75474	9.29924	7.0707	8.53043	7.53851	8.42153	6.42613
202878_s_at	7.21285	9.12553	2.23558	11.4215	2.23769	9.24415	2.23381	9.47311	2.0944	9.59847	2.43121	10.1325	2.08014	8.49457	2.22743	8.36235	2.39554	8.56869	2.13841	8.89573	2.22715	10.3291	2.11431	10.2478	2.34675	8.49566	2.08195	9.51917	2.08814	11.1519	2.077	9.61043	2.09395	11.2154	2.08681	9.68122	2.34714	10.553	2.07318	8.92531	2.08411	8.76615	2.08781	9.48863	2.08122	9.46031	2.22481	9.47288	2.37126
202897_at	5.27934	5.35452	4.11659	6.41031	5.2491	5.81153	5.27769	6.8344	4.35848	5.8611	4.41513	5.68159	4.94589	5.88338	5.00254	6.23241	4.73731	5.76319	4.45377	5.77477	4.92708	7.53262	5.24491	7.07837	5.134	6.90406	5.801	7.58774	5.08704	7.94596	5.3272	7.16454	4.20384	7.6961	4.47408	5.79061	5.21399	7.90949	5.12273	7.61008	4.47646	7.16204	4.48285	6.98011	5.36965	7.6877	5.14238	7.30057	5.52181
202920_at	3.78751	5.22922	2.39897	7.76769	2.64054	6.53986	2.38138	6.97868	2.38498	5.62603	2.35802	5.52862	2.37745	5.21303	2.3793	5.6442	2.37653	5.42459	2.38064	6.42372	2.68103	7.49898	2.88917	7.58804	2.41319	5.38265	2.61283	6.71868	2.37752	8.15524	2.37855	6.86367	2.39283	7.78907	2.38166	6.54461	2.60758	8.30943	2.37626	5.64674	2.37158	6.70278	2.38051	6.9217	2.38454	6.83669	2.43665	6.66099	2.37247
202923_s_at	8.76926	9.22136	8.65988	9.5995	8.42535	9.62554	8.55666	9.4791	8.84849	9.24696	8.63649	9.27549	9.14271	9.443	8.97627	9.13958	9.22285	9.46514	9.23487	9.4404	8.51023	9.77365	8.27652	10.2126	8.1499	9.25376	8.46362	9.58264	8.98332	9.99637	8.51252	9.56603	8.70561	9.6679	8.46469	9.09546	8.2248	9.82675	8.41872	9.97597	7.96524	9.11169	8.37265	9.3012	8.28181	9.32279	8.5445	9.43131	8.36874
202948_at	8.64295	10.0736	7.34497	12.1998	6.23037	10.4056	6.08295	10.721	6.73734	10.8651	6.37499	12.0163	6.34501	9.95496	5.74967	9.85327	6.02057	10.2634	5.36331	10.5401	5.91524	11.8125	6.22485	11.5526	6.14219	10.2495	5.27788	11.1385	7.02098	12.8214	7.16165	10.9657	5.08848	13.0682	5.39382	11.5022	6.57723	12.4395	5.8292	10.8911	4.86759	11.0392	5.36814	11.3532	6.77268	11.0239	6.73314	11.1321	4.37628
202953_at	6.80107	9.52816	3.04304	10.1324	3.37598	9.40174	3.07226	9.33399	3.03472	8.78682	3.0054	7.97064	2.69194	8.76228	2.89262	8.79827	3.00494	8.62169	2.89392	8.42187	2.69531	10.5865	3.02957	10.7601	3.30243	9.60087	3.59065	11.1822	3.02303	11.9499	3.05951	10.4637	2.78495	10.2565	3.01494	8.11441	3.01477	10.27	3.10252	11.0823	3.46242	9.62009	3.02521	10.3131	3.00856	10.4839	2.69444	10.215	2.97587
202957_at	6.14801	8.26593	5.64419	10.3588	8.50265	8.90082	6.25202	8.93842	5.85053	9.13682	7.02495	9.40022	4.51467	8.51779	5.71571	8.46597	2.8597	7.47795	2.87754	8.35645	4.10839	9.89371	6.07452	9.94554	5.52732	9.20624	6.80763	10.1421	4.33378	10.7813	4.62291	9.39398	6.58477	10.9507	8.44269	9.83321	6.14675	11.0893	4.12437	9.49524	4.45927	9.8567	4.46423	9.9245	4.84621	9.96598	4.50604	9.11747	4.60007
202963_at	7.69212	8.19552	7.28136	9.12303	8.71476	8.19969	7.96537	8.754	7.29905	7.95371	8.00822	8.3074	7.4192	8.22143	7.73719	8.28982	7.52281	7.97615	7.37089	8.18463	7.4969	9.04105	8.36327	9.27529	7.12359	8.16623	7.91722	8.88243	7.45221	9.37283	8.02469	8.51409	7.93898	9.16229	8.53309	8.89248	7.72074	9.67069	7.57239	8.48712	7.48843	8.56659	8.06777	8.8885	8.00581	8.87091	7.67214	8.41201	7.73682
202974_at	7.5275	8.2798	7.40254	8.14482	6.43818	7.51106	7.27899	7.70866	7.61812	8.0483	7.91619	8.239	7.85477	8.62478	7.97415	8.63876	6.98718	7.71687	7.22219	7.72299	7.2411	8.45128	7.4559	8.57536	7.57516	8.29546	8.07949	8.52495	7.72224	8.66385	8.14694	8.70033	7.88393	8.45295	7.12832	7.75271	7.80858	7.90861	7.70955	8.39775	7.87551	8.2041	8.01482	8.55729	7.64648	7.86222	7.54036	8.2001	7.42835
202992_at	5.15371	6.12865	5.15858	6.74622	5.20933	6.49261	5.07161	7.26887	5.15275	7.03835	4.5901	5.9736	5.31665	5.75369	5.14429	6.56401	5.14055	7.62563	5.50566	8.157	5.62408	7.80846	6.11505	7.78259	5.45228	7.59677	6.10253	8.42421	4.96578	8.4841	5.82356	7.13197	5.15612	6.47774	5.53499	7.81179	5.14926	9.29214	5.39404	6.58868	5.09429	7.50065	5.24553	6.95633	5.48906	7.19519	5.52816	6.83389	5.48357
202994_s_at	6.49445	8.13195	3.14949	9.4251	2.98919	7.30278	3.16786	7.79987	3.16778	8.01177	2.92836	8.4938	3.15787	7.2512	3.1768	7.29992	3.16153	8.33796	3.16522	8.61975	3.1726	9.91893	3.16474	9.55468	3.36501	7.57625	3.16	8.19243	2.96201	10.3671	3.15954	8.64804	3.16694	9.90517	3.16236	8.33464	4.17584	10.3202	3.16108	9.28122	3.17504	8.8333	3.16647	9.49695	3.16825	9.14128	3.16326	9.38247	3.15454
202995_s_at	4.43571	5.29523	2.41623	7.70127	2.4155	5.60925	2.40864	6.17314	2.5367	6.33457	2.3662	5.71345	2.375	5.40712	2.37849	5.6858	2.3729	6.44633	2.39839	6.8503	2.38183	7.66631	2.40201	7.19688	2.38095	5.65512	2.36699	6.63073	2.38324	8.86866	2.37385	6.91032	2.38817	7.47105	2.53141	6.14014	2.38455	8.82609	2.38424	7.22419	2.38026	6.78029	2.3845	7.52342	2.51384	6.69723	2.37357	7.13067	2.35139
203000_at	7.53704	9.14517	2.58912	9.81522	2.59062	8.81132	2.58743	9.07034	1.92942	9.10524	1.97517	10.2194	2.58219	8.73566	2.57817	8.8567	3.06689	8.44193	2.5836	8.68342	1.82029	10.0463	2.73587	10.2937	2.57975	8.58033	2.60661	9.36248	2.58279	11.2508	1.88247	10.0538	2.58812	10.7689	2.58136	8.78865	2.58177	11.6431	2.56869	10.1187	1.99527	10.1137	2.58317	10.5338	2.57709	10.5868	2.58844	10.8448	2.56402
203001_s_at	6.80966	8.50359	4.00134	9.10776	4.39261	8.23076	2.69359	8.9786	4.2593	7.23729	4.35636	8.72633	3.99109	7.54868	3.99412	7.77092	3.99295	7.60669	4.37731	6.97828	4.30293	8.82211	4.01064	9.08626	3.99593	6.69421	4.38733	7.73419	3.99731	10.0012	4.12722	8.97375	4.38254	9.3876	3.9945	7.84296	4.36607	10.3343	4.34827	8.65663	4.369	8.87015	4.22023	10.0245	3.99599	9.58166	4.36339	9.72189	5.14131
203044_at	9.71198	10.0679	10.0446	11.8394	9.39231	10.5258	9.56005	10.7131	9.81266	10.6493	9.58642	10.8088	9.7053	9.93093	9.14621	9.97602	9.26666	10.2933	9.40634	10.3615	9.79669	11.8549	9.43379	11.2751	8.87752	10.2554	9.00545	10.1396	9.6567	11.4986	8.96624	10.3476	9.82253	12.1437	10.0971	11.0734	8.92896	11.2896	9.07089	10.5035	8.87596	10.3438	9.50457	10.7972	9.23584	10.7546	9.19797	10.5878	8.8615
203045_at	6.41468	6.54676	5.34406	6.5503	5.51145	6.40621	5.2195	6.47321	5.41808	6.22407	5.48881	6.08645	5.58966	6.44102	4.85577	6.45485	5.70394	6.37619	5.72483	6.04778	5.01286	6.66499	5.50551	6.79543	5.49902	6.93438	5.97001	7.32744	5.75785	8.15263	6.08621	7.56108	5.50853	7.3954	5.12559	6.16287	5.83559	7.99553	5.58651	7.83888	6.25842	7.16884	6.40994	7.33869	6.4102	7.88389	6.30059	6.88915	6.40146
203063_at	6.32699	6.65008	5.91237	8.10872	6.20556	6.62898	5.85954	7.60162	5.65621	7.34571	6.07455	7.52394	5.86432	6.61173	5.65794	6.18922	5.11782	6.38971	6.12201	6.83471	6.19937	8.20407	5.66904	7.92075	6.20213	7.16285	6.17965	7.48911	6.1722	8.61508	6.07547	7.8904	5.51637	8.85398	6.20131	8.23732	6.20418	8.75661	5.921	6.98994	5.54479	7.97425	5.99213	8.30935	5.60649	7.78725	4.96251	7.63883	5.26431
203065_s_at	6.9221	8.53343	2.79944	8.92353	3.37362	8.26145	2.97004	8.34631	2.5818	8.35018	3.05986	8.7292	2.81466	7.6697	2.3526	7.58974	2.3573	8.18039	2.35549	8.41803	3.05917	9.96653	3.07883	10.2245	3.56487	8.01779	3.02958	9.37157	2.35512	10.9204	3.06257	9.65497	3.26095	10.9342	2.85251	8.78416	3.06925	10.3412	5.45651	8.30424	3.07049	9.3794	3.04571	10.054	4.26368	9.42604	2.3536	9.33736	2.44961
203066_at	5.45415	7.03462	3.06659	9.22663	5.33411	7.12718	2.74565	7.56718	2.79356	7.23029	3.06661	8.53399	2.78493	6.71373	2.94885	6.82666	2.71259	5.84233	2.79089	6.7109	2.51567	8.55708	3.06225	8.57448	3.05908	6.84692	3.0792	7.82421	2.52635	8.81397	2.78577	7.98605	2.79199	9.18429	5.42826	7.71189	2.79034	9.20369	2.71447	7.89657	2.72644	8.26837	2.52844	8.35803	3.05806	8.26713	2.51233	7.91085	2.48862
1552316_a_at	7.15396	8.47856	4.96149	9.53964	6.09725	7.37872	5.59718	8.68133	4.80972	7.73203	4.32851	8.40741	4.52601	7.28884	3.83896	6.84305	2.78949	7.75177	3.35092	8.13201	3.32615	8.85136	4.7923	9.33523	5.14646	7.90994	4.65915	8.74164	2.97343	9.99687	3.98217	8.13031	4.81836	9.42602	7.16594	8.63811	4.94701	10.2472	3.29874	8.5984	3.49757	8.76355	3.02921	8.8842	3.43462	9.24721	3.64577	8.87519	3.40221
1552582_at	6.52783	3.71777	7.22654	4.31494	7.996	6.74621	7.46232	6.19837	6.49712	4.22927	6.53698	5.18399	7.41445	6.14662	7.37447	5.33528	6.27355	5.15305	6.77384	4.91548	6.61933	3.74668	6.68665	3.342	8.08519	5.28478	6.35948	4.06912	6.48725	3.50294	6.82995	3.94974	6.21101	3.26249	7.7916	5.50199	6.12082	2.85845	6.33384	4.56366	6.39349	3.32438	6.90259	4.07493	7.00921	4.1164	6.16039	4.4943	7.87886
1552807_a_at	3.96226	6.81263	3.71146	7.75177	5.88305	6.34243	3.28078	6.93542	3.37145	4.46266	3.53353	6.06403	3.2796	4.66474	3.56633	4.83949	3.31946	4.74152	3.30159	6.00543	3.27578	7.4905	3.36942	8.01546	3.30516	6.12692	3.76862	7.2544	3.29839	7.97465	3.27537	6.55498	3.30593	7.194	5.46939	6.18746	3.64751	8.56654	3.27452	7.27594	3.29957	7.27252	3.27977	7.4683	3.27381	5.625	3.27227	6.10787	3.53876
1553808_a_at	7.18283	8.93824	2.07818	10.0723	2.07821	8.15981	1.89502	9.33326	2.079	8.00101	2.0713	8.82191	1.8854	7.73154	1.8886	7.50698	2.07144	8.08116	1.89436	8.77586	2.07058	9.61795	1.89233	9.67227	2.53715	8.51007	2.07284	9.3307	1.89283	10.8024	2.07126	9.50244	1.89599	10.0717	1.89047	8.98098	1.8933	10.8774	2.88962	9.01718	1.89254	9.88194	1.89488	10.6575	2.16746	10.001	2.52718	10.6975	1.88345
1553906_s_at	7.24189	8.82575	5.19575	10.7388	7.37228	8.48865	3.68889	8.86736	3.07402	6.17868	4.78391	7.67498	2.87463	7.26125	2.96451	7.11278	2.79213	6.3187	2.88857	6.82608	2.86719	8.83866	4.29696	9.53168	4.06779	7.8828	5.03046	8.5534	2.88284	9.67693	3.13063	8.56096	3.24075	9.82633	7.39022	8.68859	4.77317	10.0897	2.78144	8.42503	2.86896	8.77461	2.88301	9.01775	4.2819	10.2037	2.87252	9.24325	2.86348
1554462_a_at	6.13387	7.15673	6.21251	7.76934	5.8997	7.08224	5.70516	6.61695	6.7605	8.21584	6.44849	7.59687	6.32234	7.34484	6.40392	6.75125	7.03522	7.21744	6.60036	7.47451	6.52329	7.94337	6.47229	8.09846	6.33032	7.62511	6.46101	8.20645	6.69952	8.76862	6.49937	7.33859	6.15897	8.21017	5.00598	6.53948	6.06783	7.72327	5.87528	7.13589	6.0354	7.28208	6.43595	8.26288	5.51332	6.93163	5.91412	7.1298	6.15687
1554479_a_at	6.4843	7.56055	6.66384	9.1811	6.74842	7.71161	5.68119	7.8786	5.75136	7.66272	6.71868	8.39159	6.44606	7.39374	5.87919	7.08509	5.4107	7.40292	5.51197	7.85184	6.27838	9.06209	6.968	9.30339	6.8501	8.0937	6.85911	8.8904	5.32245	9.22746	5.24184	7.9631	6.09589	9.20165	7.54963	8.66486	6.29296	9.52082	5.73288	7.77438	4.6471	8.04704	5.14934	8.50346	5.42208	7.78712	4.68011	7.93568	5.52722
1554547_at	4.55902	6.27215	3.24617	8.38352	2.80358	6.19966	3.24773	6.6533	2.72779	7.10878	3.1878	7.41032	3.26839	6.06204	3.42494	6.06651	2.57808	6.92	2.9687	7.54818	2.67558	7.90751	2.72018	7.54389	3.22475	6.68374	3.22685	7.05202	2.70814	8.4194	2.8059	7.14403	2.69979	6.92553	3.45498	6.94051	2.67072	8.27593	2.63169	6.23973	2.68984	7.12306	2.70095	7.50667	2.91614	7.17326	3.19359	7.52036	2.61983
1554741_s_at	6.59303	7.85515	5.3518	8.81739	4.21936	7.06523	4.80957	7.26494	5.0772	7.98552	5.0622	8.04868	3.76588	7.59703	4.92974	5.88763	5.0417	8.31151	5.51776	7.78789	5.27481	9.03728	5.26946	8.30496	4.80856	6.72443	5.21131	7.34175	4.77123	10.2525	4.73368	7.63754	5.54557	9.03867	5.47264	6.95314	5.2812	8.08203	5.18215	6.67233	3.73318	7.31676	4.37585	7.49932	4.40825	7.5736	4.10582	7.57783	4.54386
1554943_at	7.0838	6.63846	8.78676	6.38254	8.60289	6.88099	7.5136	6.54409	7.41022	6.29719	7.37116	5.00559	8.67087	8.01925	8.16258	7.07348	7.69484	6.97984	8.35009	7.01432	7.99022	5.73443	7.64673	5.96202	8.5003	7.18744	7.8561	5.62905	8.06946	4.64404	7.85926	6.26782	7.00625	4.76919	7.39865	6.56262	7.86877	3.77367	7.80649	6.34492	7.17238	5.53717	7.77571	5.14714	7.74377	5.41106	7.91175	5.96313	8.35991
1554945_x_at	6.56303	5.89582	8.26764	5.50583	8.33326	6.21406	6.91523	6.0838	6.94788	5.90939	7.41321	5.09675	8.23327	7.75372	7.76401	6.75018	7.71327	6.76571	7.75743	6.63991	7.27094	5.33765	7.30449	5.42914	8.32501	6.62307	7.70385	5.67337	7.67169	3.91898	7.53157	6.36008	6.7197	4.27335	6.55406	5.89613	7.64925	4.33031	7.24522	5.6641	6.78289	5.45253	7.39938	4.70309	7.08999	4.91423	7.60594	5.35346	7.97575
1554966_a_at	4.95651	6.27602	2.46619	8.16256	2.74495	7.20689	2.46463	7.57464	2.64614	7.81	2.45678	7.25755	2.43153	6.26815	2.45878	5.08321	2.61542	6.39839	2.46307	6.17216	2.45777	9.60114	2.46184	8.04306	2.46043	7.03439	2.45679	7.83596	2.46236	10.0949	2.77026	7.72052	2.625	10.7965	2.46425	7.31643	2.46261	8.53145	2.48535	7.28445	2.74072	7.22639	2.46408	8.08029	2.77987	7.98157	2.73807	7.41003	2.73063
1555349_a_at	3.39558	5.81216	2.38376	6.60107	5.13557	5.27719	2.38067	6.01641	2.94715	6.4796	3.97541	5.92122	2.34251	6.69158	2.93028	6.72053	2.8204	4.8547	2.83336	5.15362	2.35358	7.38573	2.93306	7.68413	2.93231	6.6348	3.46983	7.80611	2.93265	8.42441	2.35015	6.98546	2.93434	8.4256	3.8107	7.10128	3.52428	8.66008	2.92635	7.99687	2.82914	6.99501	2.36599	7.20794	2.35066	7.25854	2.82238	7.18026	2.92124
1555579_s_at	7.50729	8.20079	6.06931	10.1547	5.74062	8.54217	6.28317	9.17988	4.56651	8.14324	3.60497	9.38352	5.71772	7.84148	4.83436	7.54102	3.48137	7.88301	3.27464	7.90498	3.2511	9.3942	3.40823	9.64712	5.97538	7.99972	5.07497	8.36456	6.13419	9.74697	5.40273	8.84166	3.27113	10.3417	4.30709	9.12802	3.16184	10.1219	3.80698	7.98935	3.25723	8.99464	4.40121	9.21684	3.98756	9.44994	4.30602	9.61797	5.35568
1555630_a_at	4.84785	6.27379	3.1198	7.8714	3.39516	5.99463	3.12771	6.33574	3.12876	6.62973	3.11666	6.38644	3.03028	6.44313	3.13398	6.25059	3.10205	6.03176	3.12689	6.31381	3.10776	8.28371	3.11556	7.76259	3.11159	6.75802	3.11982	7.55134	3.11433	8.91529	3.10469	7.63029	3.144	8.93563	3.12358	6.62839	3.12568	8.62393	3.11626	6.78288	3.12392	7.41767	3.12708	8.35626	3.27725	7.45677	3.11879	7.76551	3.11372
1555745_a_at	7.59722	9.67523	3.8623	10.292	6.17379	9.89242	5.18383	9.67604	3.58353	6.34619	3.36076	5.08966	5.96704	9.97425	6.02364	9.79728	4.00688	9.21529	4.89018	9.04223	5.26834	9.7095	5.14595	10.1038	4.1022	9.42727	4.66678	10.4713	3.57104	9.13489	3.61467	7.3836	5.02855	9.78919	3.71788	7.20049	4.99444	11.0217	4.93934	10.8628	4.36151	8.82944	3.96137	9.23564	4.20793	9.77666	4.67051	9.92306	4.44993
1555778_a_at	6.48145	8.40299	2.99996	9.45658	3.32885	8.97367	2.99834	8.8584	3.28088	8.76031	2.98829	9.02211	3.08136	8.12099	3.20183	7.25584	3.15122	8.39502	3.22026	8.46889	3.12509	10.4527	2.99544	10.826	3.16935	8.27428	3.19176	9.42124	3.22517	11.1322	2.98914	9.52163	2.99927	10.3667	4.20823	8.55515	3.23945	10.8515	2.98788	8.94388	3.24921	9.14115	3.22669	9.88947	2.99516	9.4601	3.16101	9.94773	2.986
1555812_a_at	4.16797	6.62565	3.3337	6.26582	7.38799	7.90398	5.42853	7.71238	6.15132	8.49808	6.57243	8.18522	3.27935	6.45986	4.61479	6.45085	5.00979	6.76738	4.33433	7.30616	5.26893	9.36366	6.23642	9.41759	5.71212	8.48369	7.1994	10.0805	5.44783	10.5875	5.46094	8.80738	5.82554	8.462	7.72948	7.67467	6.15182	9.27831	3.69628	8.18749	4.1765	7.72171	4.41047	8.46315	3.60384	8.85615	4.66583	8.10107	5.68389
1555889_a_at	9.32389	10.0031	9.37449	10.915	8.56122	9.42763	8.60431	9.82248	8.92586	10.0095	8.75317	10.0988	8.94111	9.57576	9.08212	9.51493	8.83425	9.53087	8.90284	9.86565	9.22216	10.7397	9.24483	10.5409	8.92323	9.90941	8.96357	10.0551	8.63777	11.0146	8.90877	10.1486	9.06499	10.9428	9.29576	10.2149	9.26771	11.2547	9.3102	10.4432	8.77593	10.5452	9.1812	10.5761	9.01999	10.4886	9.11259	10.3971	8.93683
1556221_a_at	7.96048	6.31759	8.23445	6.2993	7.68263	6.71113	8.08964	7.31627	7.46419	6.07764	7.70651	6.67463	7.72248	7.03409	7.66442	6.46318	6.96553	6.44649	7.35701	6.16008	7.29902	6.35562	7.75628	6.50054	8.17585	6.89908	7.70823	6.64754	7.55429	5.50253	7.35751	6.45136	7.67622	5.81171	8.39433	7.30232	7.86799	4.76533	8.05695	6.92002	7.1496	6.05666	7.39683	6.05836	7.97075	5.9892	7.81801	6.71602	7.14107
1556283_s_at	6.84479	7.48805	6.71377	7.73339	5.0736	6.49289	5.22422	6.09233	6.10931	6.7863	6.65706	7.60137	6.38793	6.82263	5.8544	6.35589	6.77567	7.10078	6.08212	6.83815	6.13673	6.98606	5.45152	6.79996	5.09304	6.35775	5.94349	7.04156	6.25091	7.52643	5.73758	6.95062	5.74879	7.97846	6.42685	7.16731	6.05823	7.22814	6.48119	7.19928	6.79195	6.82224	6.07261	7.03169	6.06267	7.21727	6.29645	6.70262	5.54206
1556499_s_at	10.9493	12.2053	5.7054	13.8038	5.1094	11.774	1.98967	12.3268	3.86808	11.421	3.39894	12.503	3.24413	11.3493	2.01403	10.9585	3.18183	12.1362	3.43726	11.9229	2.99919	12.6236	2.42802	13.2417	9.20592	12.3429	5.98445	12.7053	3.14648	13.786	3.49898	13.3541	3.42027	13.3508	4.86982	12.401	3.75921	13.6007	5.38228	12.7511	2.25898	12.9396	3.19121	13.3336	3.90544	13.6447	3.10804	13.476	3.54002
1558034_s_at	5.24323	6.27796	2.90704	7.6106	2.91689	5.2373	2.51983	6.78099	2.89189	6.13295	2.37429	6.12194	3.43267	4.90323	2.8642	4.59649	2.84339	5.89334	2.39585	6.34478	2.85959	6.87591	3.40952	7.42285	2.85519	5.3317	2.46781	6.30121	2.87754	8.36781	2.8354	5.85819	2.40051	8.3619	2.81131	7.38168	2.86003	9.17357	2.75952	6.48123	2.38723	7.81822	2.39468	7.93609	2.54404	8.93013	2.81692	8.01266	2.75638
1558154_at	6.05619	5.05811	7.57409	5.86216	8.58604	6.74695	8.14733	7.10915	7.13909	5.33989	7.16604	6.2747	7.78923	6.58231	7.05892	5.89071	7.18032	6.68285	7.51549	6.45125	7.31297	5.56759	7.80032	5.72644	8.82828	6.583	7.60815	6.21949	7.24514	5.50651	7.20567	5.90531	7.71403	6.21698	8.63085	6.95172	7.90082	5.80672	7.64297	5.96323	7.09878	5.34143	7.31976	5.85713	8.02517	6.13443	7.95175	6.25839	8.30223
1559125_at	7.26009	6.26667	8.28097	5.6069	8.31502	6.6812	8.19921	6.43021	5.96534	4.6578	7.3534	5.38247	7.89688	7.02698	7.09105	6.13979	7.03874	6.04629	7.15	5.97328	7.02844	5.20655	7.92214	5.40531	7.48443	6.11856	7.16797	4.98887	6.3637	4.24852	6.77277	5.45493	7.31606	5.19776	8.48277	6.46504	7.25726	4.47331	7.43687	5.60372	6.88811	5.17735	7.10839	3.97013	7.81303	5.15369	7.34294	4.81382	8.3699
1559410_at	7.35085	5.93606	7.68092	6.24293	8.58926	5.91499	7.38743	6.45026	7.18276	5.43809	8.36207	6.53265	8.64189	7.06588	8.92657	6.31597	7.93053	6.3624	7.98074	6.41809	7.08202	6.10908	7.71969	7.11344	9.84329	7.35083	7.61801	6.15237	7.17873	5.85551	7.61955	6.06211	7.48909	6.79742	8.63201	7.5485	8.0043	7.0948	8.04661	6.73348	6.95358	6.11461	7.8488	5.93576	8.00713	6.7779	7.24072	6.90631	8.72623
1559584_a_at	6.43259	7.41335	4.07596	8.6258	7.71483	7.53542	5.05515	7.93828	4.88862	7.35823	5.62318	8.21676	5.10386	5.83483	5.23596	5.77276	4.34031	6.32316	3.73868	6.74138	3.83752	7.53121	5.73319	8.15984	4.19842	7.02583	5.73628	7.79081	3.74929	8.56891	3.93579	6.60949	5.52417	8.86424	8.08184	8.26671	5.66705	9.17013	4.74297	6.91493	5.50589	7.85431	4.78921	7.85021	6.15468	8.72095	4.35764	7.55003	5.73847
1559776_at	7.86162	7.7774	7.08404	9.31272	7.94204	8.44728	7.67598	8.74421	6.45887	8.25974	6.47044	7.60831	6.76426	8.25101	7.12575	8.24813	6.1912	6.91582	6.65622	7.49645	7.49686	9.7653	7.61886	9.64039	6.71552	8.52018	7.45644	9.05371	6.59432	8.8265	6.65399	7.99385	7.22197	8.98261	7.98606	8.33986	6.87098	7.62321	5.82016	7.16852	6.7413	8.13853	6.93661	8.59176	6.19515	8.80902	7.07442	8.54321	6.7395
1569003_at	9.25638	8.0599	9.49108	8.37429	10.6628	7.26404	8.17016	6.75431	6.35861	5.79329	7.25292	6.42359	7.99337	7.19121	7.46899	6.42582	8.31356	7.33315	7.73624	6.82309	8.70549	7.85925	6.73163	5.9962	7.94105	7.16966	8.27905	8.37129	8.34464	7.17813	7.21397	6.03611	7.08431	7.92366	7.48634	6.56293	7.44728	6.66028	8.14167	7.27176	6.33121	5.94899	8.15614	6.12199	8.0708	7.12197	7.89304	7.07436	8.44048
1569040_s_at	6.58348	8.29202	3.51638	10.7296	3.7823	7.04282	2.99923	9.10261	2.9595	7.98503	3.08418	9.52281	3.07922	7.45387	3.09983	6.07119	3.06125	6.89774	2.9365	7.99895	2.91277	9.11187	2.95259	10.1382	3.26693	7.97357	2.9165	8.56334	3.10291	9.15111	2.90721	7.78872	3.06832	9.40953	3.34381	8.36575	2.90725	9.68552	2.91468	7.21523	3.09728	9.4483	3.09728	9.72586	2.90243	9.10747	3.31651	8.47	2.86047
200600_at	6.22774	8.20442	5.95326	10.9558	7.45357	9.18798	6.30407	9.15408	6.63465	9.35597	6.80705	9.50954	4.84521	8.53907	5.78534	8.39375	4.4846	8.61609	4.32027	9.07635	4.39357	10.3041	6.23367	10.4445	6.89405	9.44619	7.0302	10.2031	5.32557	11.4579	5.108	9.88182	6.36973	10.9441	8.55179	9.8767	6.55109	10.9864	5.24897	9.5637	5.58051	9.90335	5.22561	10.1055	6.00324	10.4714	5.48238	10.1025	6.07752
200603_at	12.331	12.3483	12.6853	13.4797	12.0702	12.6815	12.0744	12.693	12.155	12.5289	12.192	12.5192	12.2127	12.2137	11.977	12.0466	11.7167	12.3477	12.2079	12.6115	12.1632	12.843	12.2387	13.0815	12.0646	12.5627	12.0307	12.5652	12.3957	13.3604	11.9932	12.4588	12.0813	12.977	12.061	12.6884	11.6965	12.7726	11.5084	12.0824	11.7593	12.3855	11.9664	12.6162	11.7461	12.5716	11.7925	12.5699	11.9239
200629_at	9.04116	10.0439	8.31592	10.8295	8.27216	10.0563	8.31762	10.2194	7.99717	9.92192	7.93003	9.96717	8.17074	9.59458	7.91061	9.46306	9.0611	10.0263	8.31157	10.0269	8.04661	10.9812	8.24117	10.6748	7.4685	9.76318	8.25784	10.8737	7.99538	11.6843	7.69003	10.1698	8.36692	11.9135	8.46631	10.3427	8.59801	11.5754	8.68668	10.6175	8.04543	10.3211	8.07364	10.6527	8.46825	11.0694	8.71581	10.6234	8.69501
200665_s_at	8.99723	11.1766	3.11054	12.1637	5.46764	10.8966	2.66868	11.1898	2.79698	10.671	2.5117	11.2678	2.24091	10.4185	3.22432	10.0135	2.12303	10.8736	2.1439	10.6015	2.43869	11.9699	2.2951	12.0913	3.6483	10.4826	3.54529	11.5045	3.22764	13.0815	2.69785	11.8972	2.83592	12.6498	4.87136	11.3309	3.22751	12.6658	3.91017	11.7076	3.15594	11.8334	2.65699	12.1967	3.30092	11.9494	2.33657	12.1882	2.275
200675_at	9.19297	10.4307	9.21982	11.3413	9.3052	10.7155	9.16136	11.0576	8.97585	10.8856	8.87169	10.6989	9.52145	10.7535	9.43309	10.6027	8.80264	10.3316	8.75656	10.7387	9.16216	11.8027	9.38743	11.8825	8.77128	11.081	9.31065	11.3712	9.34677	12.6982	9.25531	11.5887	9.76143	12.467	9.6228	11.4607	9.88895	12.8706	9.73645	11.6463	9.28621	11.794	9.67127	11.8425	9.60668	11.9304	9.54256	11.7003	9.73585
200701_at	11.37	11.8941	11.1005	12.1959	10.691	11.1818	11.0222	11.4643	11.0966	11.6219	10.76	10.9416	11.0748	11.7891	11.0636	11.6003	10.7065	11.5557	11.1867	11.5717	11.5959	12.302	11.894	12.4837	11.3279	12.0074	11.4414	12.4551	11.2527	12.7078	11.601	12.3075	11.817	12.4576	11.3261	11.7861	11.6128	12.3394	11.6255	12.3343	11.439	12.1293	11.5531	12.2402	11.5383	12.2943	11.5547	12.1372	11.2488
200736_s_at	10.7586	11.4587	10.2722	11.7051	10.4265	10.55	10.302	10.9201	10.7479	11.2104	10.2794	10.167	10.5878	11.4754	10.3575	11.2518	10.8184	11.137	10.7002	11.1146	10.8897	11.945	10.9691	12.0983	10.6674	11.5019	10.7968	11.948	10.9012	12.2003	10.855	11.527	11.1738	12.1315	10.4486	11.3381	11.0833	12.2857	11.1174	12.1889	10.941	11.6856	11.0757	12.0655	10.9132	11.8527	11.0643	11.7351	10.8315
200743_s_at	10.7787	11.3365	11.0603	12.1986	10.8662	11.7882	10.6728	11.448	11.3744	11.8139	11.8353	12.0355	10.9555	11.7098	11.2897	11.6635	10.6608	11.0974	10.8634	11.3499	10.9499	11.99	11.1617	12.2621	10.9882	11.7798	11.351	12.2077	11.2299	12.4926	11.5336	12.1425	11.276	12.0347	11.1306	11.8789	11.398	12.3775	11.5613	12.1619	11.4864	11.8325	11.2599	11.9945	11.1996	12.0481	10.8787	11.773	10.9826
200757_s_at	7.37003	7.41108	8.25605	9.99056	6.84009	7.58444	6.74298	7.26857	7.45753	8.35901	7.44981	7.86377	7.26062	7.60471	7.42618	7.62321	7.12618	7.95043	6.94857	7.92342	7.43636	8.72239	7.07548	8.21868	6.23086	7.26244	6.81037	6.9781	6.99777	9.01385	7.02842	7.878	7.24179	8.9594	7.10637	7.62649	6.74428	7.74022	6.44202	7.51473	6.84745	7.43165	7.11728	7.59278	6.20129	7.55196	6.13674	7.67054	6.95742
200762_at	9.80057	10.3575	9.73113	12.0239	9.88506	10.9571	9.69972	11.1935	7.93323	10.2426	8.89784	10.8685	9.41474	10.3941	9.7544	10.2294	9.09943	10.2807	7.89305	10.4549	8.54765	11.5004	8.71434	11.7935	8.12327	10.3985	8.61519	11.0458	9.20757	12.0901	8.93518	10.8902	8.77252	12.0254	8.32769	10.8291	8.96359	12.027	8.70385	10.5156	8.73182	10.9416	8.91192	11.2203	9.09857	11.2124	9.18977	10.998	8.1992
200770_s_at	6.54686	7.12446	5.43542	7.57077	5.81618	6.53344	5.44242	6.89727	6.46672	7.59725	6.08045	8.23418	5.32664	6.83989	5.45406	6.75747	6.48111	6.81175	6.19433	6.90706	6.25832	8.2097	6.12433	8.46513	5.31151	6.88337	5.9011	8.0744	6.19572	9.24697	6.45912	8.00805	5.779	9.05882	5.78632	7.38033	6.49404	8.60855	6.48056	7.79575	6.49119	7.68508	6.49527	8.14187	5.39045	7.87967	5.07659	8.64869	6.80109
200771_at	9.04337	9.96765	6.50928	12.3519	5.86822	10.3431	6.56533	10.904	7.51125	10.3791	6.49175	10.9131	5.6388	10.0048	5.40701	9.68497	3.19934	10.8871	5.11779	10.7565	6.43841	11.9339	6.61778	12.1352	6.42437	10.4628	6.27338	11.1894	7.01019	12.8039	6.91189	11.8491	6.23051	12.6908	5.33133	11.1554	6.96595	12.304	7.27934	10.6702	4.91402	11.5605	5.95198	11.924	4.75435	11.8688	3.14273	12.0225	5.6885
200782_at	9.77786	10.7995	10.1962	12.1487	9.83938	11.0362	9.30032	10.8708	10.3466	11.3731	9.8914	10.7073	10.1081	10.8914	10.2665	10.6366	10.9458	11.4281	10.4776	11.3711	9.58734	12.0807	9.63283	12.0525	10.1124	11.1133	10.1178	11.4152	10.5139	12.4389	10.1277	11.5717	9.89999	11.93	9.63001	11.1431	9.39299	11.6996	8.70939	11.0435	8.36893	9.56748	8.69102	10.3811	9.07004	11.012	9.72148	11.2986	9.49041
200788_s_at	9.72559	10.1662	9.13409	11.4901	9.07044	10.0271	9.1207	10.4573	9.30363	10.4022	8.35773	10.3664	8.8872	9.94908	8.34983	9.77391	8.56095	9.86018	8.74754	10.2854	9.36755	11.365	9.11713	11.2134	8.89041	10.1727	8.52275	10.5825	9.09028	12.09	9.08764	10.5294	8.81501	11.5541	9.49995	10.0825	8.80833	11.541	8.84717	10.3114	8.68616	10.8237	9.0377	11.313	8.42976	10.9731	8.56717	10.6495	8.42979
200795_at	10.13	11.2438	2.98661	12.7479	5.23229	11.7205	3.52949	11.8207	2.77248	12.2026	2.74029	12.8451	3.50977	11.3933	2.84876	10.8244	2.50891	11.1323	2.72892	11.7325	2.56736	13.175	2.57916	13.3992	4.73646	11.564	2.85031	12.3423	2.56894	13.8262	2.83686	12.2691	3.62165	13.0483	2.84168	11.9679	5.47436	13.7175	7.84798	11.9773	2.57036	12.0424	2.55716	12.8823	6.37321	12.2037	2.83434	12.4983	2.54858
200810_s_at	12.0592	12.3868	12.4108	13.6974	12.1329	12.6819	12.2628	13.0008	11.994	12.5554	11.7767	12.4278	11.8579	12.2705	11.8885	12.523	11.3704	11.9707	11.7437	12.4943	11.5863	12.9273	12.2501	13.3082	11.5734	12.5326	11.8438	12.646	11.7153	13.0298	12.1144	12.8692	11.7304	13.0773	11.9219	12.6893	11.3163	13.1781	11.3143	12.1117	11.7056	12.8744	11.7204	12.9237	11.8512	12.7582	11.7799	12.5734	11.2893
200811_at	9.44429	9.65274	10.8196	12.0307	9.97329	10.4274	9.84773	10.348	10.3918	11.0374	10.0223	10.3662	9.86461	10.4256	10.0873	10.5944	9.36287	9.96857	9.80316	10.5755	9.73174	11.0662	10.2659	11.3983	9.77299	10.653	9.78033	10.5632	9.90532	11.1658	10.0868	10.7607	9.62957	11.0625	9.32858	10.5545	9.10549	10.9401	9.09006	10.0034	9.61697	10.5967	9.65992	10.6295	9.1958	9.97849	9.37121	9.90659	9.09785
200821_at	9.53242	9.85659	9.37208	10.614	8.82943	9.99169	9.23549	10.1542	9.05239	9.69317	9.12085	9.95157	9.62194	9.55868	9.02859	9.89115	8.77491	9.51231	9.16331	9.86435	9.05913	10.4266	9.61604	10.9584	8.83019	9.83116	8.99704	10.3015	9.19427	11.1731	8.96242	10.1408	9.33496	10.9453	9.05084	9.83972	8.64787	10.4579	8.83952	9.82237	8.91437	10.0222	9.0989	10.3541	8.95482	10.3406	9.18771	10.0233	9.17622
200838_at	10.0768	11.3395	10.3757	11.7718	10.6852	11.7112	10.81	11.4269	10.5841	11.2347	10.5067	10.7028	10.7035	11.8622	10.869	11.9453	10.1545	11.1101	10.2238	10.8891	10.3277	12.1866	10.7365	12.6314	10.5761	12.0705	10.9945	12.6623	10.4293	12.5191	10.6403	12.0154	10.7645	12.1953	9.68225	11.0695	10.7499	11.8584	11.0384	12.66	10.911	11.4091	10.963	11.8728	10.5783	11.6654	10.505	11.6518	10.4571
200839_s_at	11.5533	12.3672	10.9298	12.3112	10.9702	11.6075	10.9917	11.4335	10.9907	11.6574	11.0717	11.492	11.2568	12.2952	11.3665	12.2998	10.5892	11.3706	10.3584	11.2802	10.7723	12.7497	11.226	12.9495	11.0251	12.1433	11.2808	12.9347	10.975	12.7404	11.1358	12.5114	11.1611	12.6101	10.688	11.6509	11.1729	12.563	11.5635	12.9897	11.4215	12.1311	11.5825	12.4354	11.2753	12.3904	11.1835	12.234	10.9643
200866_s_at	7.04639	8.34095	8.83143	9.89851	8.07176	9.35106	8.44887	9.24133	9.10135	9.9102	9.31166	9.39027	8.89892	10.2109	8.90484	10.2251	8.44739	9.23035	8.68337	9.31375	8.56127	10.0512	8.81496	10.217	9.18591	10.6744	9.35885	11.247	8.47168	10.4664	9.07384	9.86138	8.36844	9.92135	7.48439	9.25803	8.58043	10.1199	8.77195	10.3242	9.08004	9.84602	8.79744	9.66188	8.05072	9.47632	7.92638	9.37044	8.08726
200871_s_at	12.9148	13.6305	13.2257	14.5127	12.9996	13.4494	13.0156	13.5895	12.9179	13.454	13.1373	13.354	12.8331	13.827	12.9937	13.8918	12.4717	13.4317	12.8608	13.4459	12.5361	14.0218	12.9317	14.0105	13.0409	14.0849	13.0931	14.2858	12.3411	14.0465	12.9369	13.9316	12.8936	14.1904	12.7171	13.6707	12.9241	14.1632	12.8868	14.075	13.2735	13.9939	13.2029	14.086	12.6632	13.9328	12.4544	13.7505	12.5988
200897_s_at	10.5824	10.8368	10.6668	12.4197	9.85074	11.1709	10.1216	11.2536	10.1026	10.7475	10.3962	11.0628	10.3175	10.8627	10.4015	10.9318	10.3166	11.1264	10.4879	11.3538	10.5323	12.2358	10.707	12.4961	9.88738	10.807	10.0808	11.3716	10.1352	12.0819	10.1685	11.6099	10.7929	12.4217	10.3068	11.5352	9.87132	12.1651	10.4077	11.0082	9.57225	11.0551	9.93453	11.7029	10.1661	11.3503	10.0444	11.4056	9.81217
200904_at	9.89324	10.7454	9.63242	10.6551	10.1494	10.4969	10.4206	10.656	9.90136	10.5941	10.1199	10.6315	9.65713	10.2923	9.62256	10.4179	9.40873	9.8796	9.56856	10.1673	9.606	10.6389	10.1752	11.0334	9.74954	10.6773	10.5366	11.239	9.73466	11.4902	10.3805	10.92	10.3273	11.5724	10.335	10.9935	10.5774	11.8674	10.5636	11.2681	10.3043	11.0656	10.3346	11.2352	10.4857	11.0959	9.99422	10.7903	9.65543
200907_s_at	8.94614	9.33687	8.5067	10.1618	8.67925	9.57201	9.06867	9.94511	8.64124	9.05331	8.49937	9.39154	8.73204	9.46224	8.29333	8.84798	8.86181	9.71471	8.74567	9.68804	9.11733	11.1481	9.26304	10.8668	8.69782	9.09956	8.49386	9.93296	8.799	10.8456	8.70241	9.93678	8.96953	11.1979	8.40004	9.88015	8.71446	11.3205	8.89798	9.604	8.49358	10.2064	8.74038	10.699	9.45875	10.5856	9.00176	10.6237	8.98768
200974_at	10.3301	11.4942	7.20353	13.1513	7.45862	10.8783	7.83907	11.4962	6.88572	11.6729	7.11924	11.5972	6.96196	11.059	7.16097	11.3863	6.80857	12.9501	7.29513	13.1587	7.54187	13.9859	7.79509	13.8395	9.13109	11.6049	7.57481	12.1801	6.87383	13.8659	7.2084	13.121	7.18319	13.9427	6.97416	12.1137	7.49952	13.3893	9.42043	11.6583	7.21687	13.0831	6.75745	13.4828	8.69003	12.3828	7.14844	13.0163	7.40889
200975_at	9.5898	10.2439	8.64353	11.1706	8.77268	10.3554	8.62524	10.524	8.83443	10.2201	8.57394	10.1266	8.84746	10.0268	8.30975	9.94257	8.4708	9.94504	8.80234	10.0957	8.67887	11.2314	9.00177	11.2962	8.76923	10.5441	8.87039	11.0107	8.8732	11.6679	8.77289	10.6827	8.86208	11.3396	8.69175	10.3313	8.62169	11.3058	8.80064	10.8044	7.97549	10.6328	8.56856	10.7987	8.23783	10.7153	8.43634	10.7421	8.62025
200982_s_at	5.27924	6.93985	4.45289	7.86478	6.05429	6.24265	3.75871	6.89461	5.27887	6.91684	4.76653	6.61563	4.79528	6.32386	4.92216	6.93678	5.27157	6.44879	4.97506	6.95887	4.0591	7.59958	4.5478	8.14821	4.45271	6.65942	5.27135	7.43269	4.88404	8.58102	4.22612	7.68332	3.75853	8.14003	5.41981	6.49131	4.44665	8.95395	4.72965	7.21366	4.30349	7.96333	3.75791	8.18415	4.50724	8.0321	4.18834	7.24178	4.51199
200986_at	5.56144	7.51699	3.31119	8.08144	3.31639	7.6795	3.29432	8.06856	3.30516	7.75148	3.27915	8.18125	2.82793	7.62571	3.29367	7.55791	3.2766	7.0666	3.29547	7.3694	3.28598	8.75695	2.85549	9.03563	3.28607	7.5483	3.2942	8.77812	3.29485	10.2757	3.28216	8.81388	2.85762	9.42817	3.28944	7.70799	3.28683	10.5944	3.27003	8.78541	2.8439	8.81451	3.29624	8.99123	3.28213	9.29356	2.97216	8.95751	3.2591
201004_at	12.0906	12.775	11.3085	12.995	11.7214	11.8164	11.3029	12.0904	11.6979	12.574	11.5426	12.2802	11.8968	12.4028	11.9858	12.2978	12.1958	12.6993	11.9419	12.5677	12.1467	12.8634	12.126	12.9436	11.5077	12.202	11.8826	12.8743	12.3343	13.4227	12.1341	12.7595	12.0548	13.4248	11.6749	12.5186	12.0644	13.3319	12.1349	12.9077	12.1636	12.9994	12.2645	13.2692	11.8521	12.8929	11.9697	12.8701	12.118
201012_at	8.53586	10.1289	5.88368	11.0079	7.41218	9.83916	6.21449	10.1554	6.44544	9.98401	6.20733	9.96508	5.19051	9.6207	5.49024	9.32397	6.2868	9.26593	5.24559	9.7194	5.5546	11.1662	6.11399	11.4235	5.6662	9.88275	4.73172	10.6665	5.61692	12.246	4.59306	10.8092	6.15116	12.3036	6.96098	10.0343	5.38227	11.5079	5.38727	10.476	5.61461	10.6023	5.92353	11.3354	5.97535	10.9463	5.20911	10.7981	6.28472
201040_at	5.21889	5.34456	3.95715	6.0023	6.09737	7.60021	5.67724	7.59747	6.8829	7.80647	6.5258	7.58412	4.73821	6.3969	6.18968	6.81445	5.15634	6.63413	4.1606	6.94087	6.05865	7.81553	6.08383	7.97422	6.54507	8.07156	6.93475	8.42947	5.84111	9.27949	6.72775	8.07556	5.18951	8.01245	5.59352	6.76357	6.63422	9.10865	6.29238	8.17731	6.27724	7.82866	6.38808	7.87024	6.6896	8.69928	6.40846	8.11171	6.68889
201050_at	3.62009	6.25152	4.21331	5.50755	3.75404	7.17436	5.59564	6.42001	6.36597	7.61554	6.18709	7.06165	5.06603	6.42412	5.54375	6.66089	4.53224	5.69827	4.70206	5.78032	5.20142	7.35171	5.4862	7.64964	6.26854	8.21713	6.81509	8.61991	6.6413	9.15229	6.95667	8.44104	4.93917	7.464	4.51015	5.87831	5.45658	7.80618	6.37152	7.9691	6.01711	7.45625	5.96937	7.1333	6.28689	8.11665	6.10819	7.94939	5.2881
201058_s_at	2.8312	5.08431	2.51006	5.45962	2.74124	5.79478	2.9266	6.67075	2.34075	6.36553	2.29585	5.9053	2.88044	5.36715	2.82477	6.13388	2.70214	7.52973	2.77927	7.79062	2.71049	9.24083	2.4794	8.78506	4.30338	6.50122	2.82312	7.38104	2.29524	10.0532	2.82242	8.69953	2.48153	7.82062	2.82481	5.88182	3.5409	8.43415	7.6393	7.04412	2.82815	8.3675	2.28148	8.42998	5.6912	7.73172	2.82581	8.5484	2.46443
201060_x_at	7.08368	8.42973	6.59804	10.2016	6.05235	8.43558	6.09169	8.37585	6.53076	8.63665	6.65772	9.26748	7.05811	8.47493	7.38011	8.43466	5.37427	8.33718	5.9347	8.08429	5.16445	9.62423	6.40777	9.34266	6.28092	8.16117	6.70649	8.90364	6.67327	9.96827	6.51675	8.77054	5.13	9.43164	5.38838	7.38071	5.46672	9.23204	5.97351	8.27158	5.83544	7.67827	4.88665	8.76128	5.7758	8.47621	6.09881	8.22658	5.16849
201061_s_at	9.35572	10.3477	7.60052	11.1015	8.06776	10.3679	8.13983	10.7041	7.23306	10.5838	8.54051	11.1338	8.70411	10.4882	8.84784	10.4804	7.36264	10.064	7.10463	10.3547	5.18331	10.983	7.14863	10.6675	8.33696	10.1535	8.49223	10.9829	7.96189	12.0628	8.4975	10.9491	7.13577	12.1331	7.42249	10.665	8.19857	12.1516	8.25752	10.4584	7.69062	10.8894	6.84041	11.2582	8.3081	11.0973	7.9978	11.0839	7.79958
201064_s_at	9.63575	9.89185	8.88437	10.7942	9.046	10.0473	9.2178	10.3865	8.88476	10.4891	9.11606	10.1921	8.852	9.60782	8.3133	9.14442	8.58831	9.42286	8.91166	9.85721	8.9741	10.6207	8.89455	10.7651	8.76125	9.96016	8.80435	10.4395	8.89149	11.1166	8.83588	10.2844	9.25121	11.181	8.78742	10.1387	9.05045	11.4085	9.16926	10.1874	8.60769	10.4464	8.82683	10.6853	8.54537	10.3168	8.65416	10.19	8.71632
201069_at	6.28105	7.76376	3.44704	8.97324	3.61752	7.97158	3.44015	8.4204	3.43396	8.51397	3.39584	8.78259	3.39023	6.84501	3.41316	6.72683	3.40566	7.04535	3.42426	7.25266	3.40791	8.97009	3.43238	9.02954	3.41555	8.64326	3.41513	9.23883	3.42397	11.5347	3.76853	10.0646	3.42598	9.37278	3.41949	7.56877	3.41654	10.2503	3.38747	8.52129	3.4136	8.68492	3.42263	9.28736	3.63618	9.39171	3.39737	9.43089	3.39546
201105_at	9.33535	10.7547	2.41173	10.2626	6.08163	8.75592	3.08961	9.91944	4.12328	8.78675	3.47693	8.84129	3.45905	9.05099	3.58382	8.85192	3.47187	9.39115	3.49034	9.5611	4.5088	11.645	4.81821	11.6276	3.5688	9.05024	5.34202	9.99983	3.33439	11.6394	2.86684	10.4855	4.82194	11.7107	5.03076	9.61572	5.25972	11.7921	6.32557	10.5172	3.96358	10.5585	3.82391	11.1328	5.27206	11.4756	4.85729	11.4696	4.88543
201117_s_at	8.10329	8.43735	7.96156	8.7897	6.93848	8.35615	7.26246	8.70045	6.78568	8.10391	6.45744	8.7181	7.78026	8.04191	7.28617	7.88669	7.62544	8.42211	7.68723	8.94919	7.50869	9.18763	7.77168	9.30581	6.70747	8.09691	7.53234	8.5596	7.58262	9.38041	7.26632	8.38915	7.13143	8.75953	6.54823	8.27035	6.71866	9.18386	6.6613	7.82752	7.73588	8.4088	7.65914	8.57949	6.72229	8.25651	6.78131	8.0258	6.18675
201137_s_at	10.7916	13.0009	8.49232	13.6821	11.3543	11.5858	8.30035	11.9499	8.4834	11.9638	8.53529	11.0601	7.2377	12.8802	9.64166	12.7576	5.85224	11.7942	5.40927	12.1355	7.28599	13.5404	9.37247	13.6675	8.71546	13.2062	9.24802	13.6227	7.06663	14.106	7.03749	13.2823	9.92398	14.1391	11.4601	13.1878	9.14918	13.5146	7.14542	12.8964	9.10239	13.4027	8.62567	13.8798	9.08661	13.8138	7.7392	13.4937	6.83169
201141_at	8.99218	11.3853	2.70341	12.8019	5.51495	10.1066	4.06336	10.2496	2.69843	10.8205	2.77813	9.8476	2.35285	12.1547	2.36812	11.6836	2.67004	10.4355	2.7013	10.1696	2.36014	13.2855	2.71066	13.3885	5.02712	12.1557	4.05168	12.9847	2.20922	12.4824	2.20942	12.4737	2.21308	12.2709	5.99126	10.8601	4.06064	12.3933	2.34705	12.4683	2.68384	10.9381	2.46198	11.6089	2.67586	11.7954	2.18561	11.4442	4.00376
201150_s_at	7.98072	8.94757	3.27057	11.0155	3.15846	9.15148	3.12397	9.44249	2.70013	9.85738	2.62301	9.83827	3.00905	8.84166	2.9962	8.36697	2.93544	9.13992	2.67734	9.42541	2.65345	10.7548	2.69343	10.6237	4.40851	8.93584	3.1162	9.3529	3.20868	12.1117	2.64796	10.0948	3.25482	11.5191	3.23597	9.58378	2.97051	11.4368	4.9338	9.2205	2.98427	10.2774	3.31622	10.7394	3.27664	10.5725	2.63136	10.7541	2.6014
201162_at	9.75159	10.9775	3.98605	11.6772	4.75139	10.5662	3.61359	11.1199	3.55279	9.82341	3.44537	9.85299	3.60376	10.2482	3.54515	9.77532	3.54291	10.5466	3.45673	10.6853	3.71631	11.9175	3.65321	11.8797	4.66135	9.98447	3.54385	11.3066	3.54935	12.6396	4.01405	11.5834	3.46025	12.4103	3.6083	10.579	3.45548	12.5318	5.15982	10.8225	3.54891	11.2187	3.5514	12.1069	4.46925	12.0436	3.44632	11.9712	4.24886
201163_s_at	12.0828	12.8658	6.233	13.9588	7.93177	13.1853	6.51988	13.7215	3.89389	12.4939	4.51618	13.5349	6.90571	12.236	4.72027	12.0303	4.66345	12.7765	4.73067	13.0989	6.16733	13.3546	6.10137	13.7888	7.34365	12.3426	5.46663	13.0098	5.20352	13.9939	4.09891	13.2291	4.45195	14.0366	5.64367	13.2698	4.97395	13.868	7.22056	12.5104	5.28011	13.4112	6.12158	13.8014	6.11529	13.6436	3.57993	13.5239	4.93223
201185_at	6.50338	8.66931	1.96272	9.5864	2.06788	7.77522	3.36485	7.82472	2.06827	7.8677	1.94902	8.66733	2.06047	7.37169	1.95291	7.27673	3.43233	7.5675	1.95926	7.92907	1.95263	9.09904	1.95841	9.17885	2.52192	7.59323	2.06267	8.29097	2.06342	10.4329	1.94986	9.12888	2.06489	10.0086	2.16779	8.30446	1.95812	10.4063	2.31613	8.06216	1.95592	9.34484	1.95977	9.90231	2.06135	9.30642	2.06177	9.21204	2.32033
201200_at	11.0516	11.3929	10.8033	12.0101	10.6471	11.1695	10.8464	11.28	11.2319	11.527	11.0132	11.2938	10.8006	11.1343	10.9105	11.2434	10.5318	11.1097	10.7552	11.1546	10.8281	11.7082	11.1072	12.0715	10.6744	11.3528	10.8372	11.6008	10.864	12.1612	10.9917	11.6984	11.0698	12.1502	11.0464	11.5909	10.9183	11.7289	10.9199	12.0843	10.8002	11.6875	11.1907	11.7857	11.0154	11.8086	11.0484	11.8967	11.0493
201212_at	10.9507	11.4073	10.0358	12.3386	8.44805	10.3809	8.87291	10.6489	10.1565	10.59	10.0681	10.6517	10.0839	11.4172	10.0422	11.2648	9.69923	10.6742	10.1566	10.6928	10.5056	11.9553	10.8627	12.4824	9.75435	11.2732	9.81985	11.9146	9.90998	12.3575	10.0559	11.9414	10.5617	11.9098	10.0767	11.1075	9.8913	11.5445	9.9752	12.0246	10.1111	11.0357	10.0836	11.9797	9.76348	11.19	9.96912	10.8524	9.70085
201215_at	10.1301	10.4439	10.0437	12.0247	9.41285	10.7268	9.71851	10.8614	9.47838	10.6126	9.94813	10.6634	9.94844	10.3132	9.65816	10.2667	10.3273	10.8546	10.3278	11.0525	10.3536	11.737	10.5376	11.93	9.19077	9.72745	9.4072	10.2883	9.8191	11.3402	9.389	10.55	9.57725	11.5317	9.66601	10.5126	9.13133	10.8887	8.88548	9.84712	9.22969	10.0812	9.43716	10.794	8.91497	10.4184	9.5555	10.7112	9.72256
201272_at	7.59607	8.95746	6.08656	9.28902	7.43836	8.4726	6.80456	9.0012	5.807	8.45625	5.80738	8.32804	6.46486	8.58505	5.98022	8.42212	6.46321	8.16765	5.90969	8.29538	6.23899	9.97092	6.38952	9.86906	6.42691	8.92939	7.15211	9.69514	6.74119	10.4029	6.79458	9.48071	6.46617	10.2202	6.73949	8.56232	6.3955	10.5086	6.53783	9.54106	5.87742	9.61207	6.35046	10.0687	7.00675	9.73313	6.74842	9.55982	7.0266
201278_at	9.07732	9.38791	8.86164	10.3334	7.41783	9.2304	7.98078	9.72851	9.30359	9.86536	7.50681	9.08065	9.04894	9.40841	7.69173	8.74658	8.88369	9.09158	9.77988	9.83378	9.2922	10.4583	8.64017	10.5545	8.03712	9.50977	7.64689	9.84291	9.47351	10.7986	8.46373	9.96205	8.33427	10.438	8.57237	9.56147	8.15493	10.5007	8.16172	9.89677	7.41428	9.73838	7.65327	10.1413	8.19816	9.92942	8.39159	9.96666	7.49867
201279_s_at	5.84019	6.48539	5.42069	7.68447	2.24794	6.72344	4.22897	6.79011	7.21068	8.03503	4.93116	6.5978	6.47448	7.10587	5.02219	6.88247	5.93666	6.48287	6.66415	6.95577	6.66225	8.22098	5.68604	8.31529	5.36842	7.51431	5.20621	8.14569	7.43559	9.08222	5.85414	7.66355	4.89955	8.40744	3.93097	7.02284	5.0078	8.26875	5.59007	8.19095	4.46557	7.08067	4.6568	7.38337	4.59738	6.57143	4.97416	6.9594	3.61149
201280_s_at	9.10655	8.97256	8.30525	10.54	6.85575	9.03917	7.59369	9.50516	9.14429	9.51388	7.16998	9.13804	8.9974	9.14817	7.69768	8.63753	7.89137	8.53603	9.24648	9.25492	9.14776	10.0031	8.23574	10.2492	7.95538	8.94021	6.96841	9.3907	9.26719	10.8634	8.00585	9.68081	7.90099	10.6675	8.04483	9.71788	7.68999	10.1698	7.95886	9.53732	7.30967	9.56369	7.23971	9.89509	7.47647	9.56522	7.84577	9.68261	6.54566
201288_at	9.13716	10.3655	7.80302	10.9038	11.2061	11.1732	8.59328	11.4751	8.88788	10.8352	9.33295	11.1445	7.3611	9.94337	8.64468	10.2292	7.72841	10.1204	8.03238	10.5514	8.12772	11.9724	9.37925	12.264	8.77573	11.2008	9.25575	12.1365	7.89821	12.8378	7.90526	11.5254	8.92091	12.255	11.3148	11.5344	9.38572	12.6443	7.05384	11.4486	7.85708	11.5843	7.85657	11.7568	8.75162	12.3618	8.23428	11.5454	8.70195
201300_s_at	11.303	12.012	10.2811	13.4226	10.0406	12.4412	9.67296	12.8797	9.72158	12.2975	9.1684	12.6175	9.78564	11.632	8.66615	11.1139	9.09022	11.8268	9.59896	12.3721	9.81284	13.1472	9.44665	13.205	9.29698	11.8063	9.07442	12.2377	9.65954	13.7328	9.00063	12.1114	9.86883	13.9133	10.2217	12.9407	8.5458	13.3398	8.68553	12.0267	8.18748	13.0248	8.84647	13.4006	9.36633	12.6815	9.26038	12.9596	9.02783
201310_s_at	9.23845	8.86238	8.83267	9.99641	8.97776	9.44841	8.74827	9.49075	8.57521	9.06694	9.12925	9.77279	8.70547	8.83024	8.72165	9.35344	8.25237	8.81607	8.2026	9.09228	8.74878	9.94714	9.21263	10.4418	8.48363	9.11806	8.67832	9.47755	8.66869	10.4606	8.98781	9.96233	8.93307	10.4739	8.37616	9.46881	8.70286	10.3649	8.92759	9.27722	7.96482	9.71878	8.70693	9.67609	8.655	9.43648	8.52959	9.79001	8.59964
201315_x_at	8.74035	10.4567	7.26668	11.5931	9.76682	11.1884	9.37866	11.1898	7.90387	11.051	8.18765	10.8576	8.92828	10.6217	8.80853	10.5338	8.95438	10.7699	8.47817	10.9592	9.13162	12.0726	9.54841	12.0778	9.27825	11.1901	9.6318	12.0965	8.46519	13.1895	8.20617	11.6594	9.93416	12.8244	9.35336	11.5605	9.2817	12.8379	9.41996	12.1027	8.48851	11.5773	8.52174	11.8355	8.99949	12.2765	9.08247	12.1269	9.79608
201348_at	4.69628	7.63244	2.07666	9.76277	2.25158	9.24765	2.07607	9.04202	2.08019	9.43822	2.23604	9.66765	2.06169	8.77026	2.23999	8.26177	2.36996	9.17553	2.07416	9.33848	2.23061	10.0129	2.09638	9.67472	2.07055	9.49152	2.47799	10.1273	2.3207	11.9797	2.55379	10.6961	2.09171	9.65631	2.06826	8.3286	2.07226	10.5401	2.23561	9.17398	2.06576	9.03296	2.1183	9.84823	2.06411	9.79979	2.06054	9.54352	2.05338
201361_at	7.00085	7.39742	7.01005	8.05957	7.11676	7.93327	7.33371	7.95233	7.83861	8.50691	7.3287	7.84978	7.44697	7.90623	7.11017	7.94998	7.68267	8.11232	7.28641	8.00203	7.21746	8.52791	7.11885	8.37524	7.07054	8.02122	7.11224	8.40762	7.38736	9.12956	7.15256	8.50545	7.52083	9.38249	7.11616	8.57472	7.43831	9.45515	7.30831	8.51269	7.26778	8.70491	7.71531	8.69981	7.48996	8.86827	7.97189	8.73473	7.47265
201365_at	6.98045	8.07576	7.71851	9.51897	6.61909	7.51019	7.5174	8.26332	7.23902	7.86648	7.44029	7.7007	7.64529	7.97072	7.46691	8.37105	7.00827	7.57863	6.77744	7.98493	7.21451	8.83037	7.4629	8.72971	7.01859	7.94589	7.47478	8.11336	6.83781	8.92423	7.3805	8.61767	7.51821	9.17863	6.92567	8.34007	7.43813	8.7317	7.0102	7.88306	6.85778	8.25459	7.37978	8.20843	7.12781	8.46832	7.33196	8.47422	7.17365
201422_at	9.86947	11.448	8.91095	12.2865	9.79191	10.7771	9.24177	10.5541	8.89868	10.4588	8.72513	10.079	9.00762	10.8023	8.83357	11.0144	8.41147	9.77689	8.00267	9.8936	8.60811	11.9441	9.36224	11.9371	8.94405	11.0411	9.00293	11.9553	8.82479	12.2457	9.10986	11.6866	9.54537	11.9776	9.36094	10.5338	9.46811	11.4913	9.00637	11.9045	8.66899	10.8865	9.1762	11.2698	9.37147	11.9945	9.39408	11.3445	8.82238
201426_s_at	9.92416	11.1495	5.98271	11.2232	7.62626	10.55	6.99939	11.2574	6.9144	10.9884	6.54074	10.8137	5.93456	10.683	5.91612	10.2787	5.03014	10.1106	4.75551	10.3968	5.42625	12.0005	6.43335	12.317	7.72784	11.1554	7.06734	12.3831	5.84962	13.3666	6.87116	12.1536	7.70788	13.194	8.54455	11.8443	7.38711	13.3383	7.12209	11.9412	6.99665	11.954	7.06133	12.6917	6.97456	12.747	5.92713	12.3975	6.15107
201438_at	8.48186	10.3527	3.13891	12.5112	2.464	10.5129	3.14559	10.5347	2.4718	10.6422	2.43075	10.9258	2.46276	10.4383	2.53134	9.94642	2.42957	11.4978	3.13468	10.7948	3.1272	12.5022	2.4528	12.359	5.60327	10.881	2.96615	11.7149	2.44742	13.3905	2.4341	11.7573	2.45666	12.9386	2.44352	11.1007	2.82904	12.3952	4.35637	11.0748	2.71083	11.9597	2.45945	12.4461	3.15091	11.5841	3.0798	11.9292	3.11761
201462_at	5.59894	6.34204	6.21086	8.0613	6.81493	6.93903	6.301	7.34124	5.03847	6.21213	4.8565	6.22529	6.0153	7.07451	6.48365	7.0321	5.00313	6.13692	5.72434	6.99407	5.86475	7.86798	6.45189	7.87389	5.45589	6.41667	5.58783	6.74542	5.22268	7.49349	6.15017	7.41606	6.15739	7.9155	6.7106	7.53472	5.42828	7.71308	5.5719	6.6783	5.43251	7.08018	5.49285	6.99144	6.33128	7.31979	5.84429	7.11608	5.43484
201487_at	11.3228	11.978	10.5818	12.4458	9.96684	11.7609	9.85415	11.889	10.7054	11.7039	10.836	11.3949	10.4346	11.6636	10.4176	11.5551	10.446	11.6904	9.56987	11.3156	9.58834	12.3885	9.72604	12.6186	10.17	11.8315	10.4431	12.6156	10.4623	13.1556	9.95777	12.0705	10.5973	12.7417	10.0993	11.7501	10.3851	12.7563	10.2543	12.5451	10.4433	12.2123	10.1595	12.2973	10.8399	12.6193	10.9344	12.7008	10.6631
201494_at	9.38003	9.71457	9.24143	9.90118	9.20252	9.72416	9.61593	9.85837	9.71174	10.0112	9.43846	9.51628	9.25612	9.57326	9.36456	9.56224	8.87409	9.68509	9.19565	9.70519	9.37831	10.4392	9.31708	10.4958	8.96125	9.63479	9.16785	10.2449	9.17536	10.5959	9.48153	9.85037	9.40647	10.6336	8.98782	9.87321	9.47627	10.2616	9.11708	9.98774	9.03696	9.81179	9.34564	10.082	9.18731	10.0568	9.18176	10.0791	8.54908
201496_x_at	5.67261	6.32795	3.20211	7.03119	3.18114	4.97454	3.17489	6.12676	3.09308	5.54837	3.17685	5.46361	3.61854	5.92535	3.42282	6.08176	2.51577	8.17752	2.52067	7.94591	3.14831	9.96546	2.75855	9.23557	4.58901	5.94339	3.6811	7.05941	3.25101	9.44395	3.14338	8.35053	3.16676	9.36533	2.4664	8.17388	2.57873	8.90132	8.23101	7.09425	3.19476	8.67738	3.4921	9.28491	7.50364	8.29464	2.77122	8.80833	2.43673
201497_x_at	8.45095	8.98281	4.05995	10.2768	5.57498	9.15777	3.73617	10.7061	3.731	9.5139	3.70402	10.2655	3.70404	9.20131	3.71856	9.55292	3.70146	10.7235	3.72035	11.5812	3.71085	12.7465	3.72423	12.3139	7.30813	9.50357	3.7171	10.2083	3.71972	12.6006	4.49271	12.1246	3.72789	11.6485	4.03948	10.1995	3.71171	11.9749	11.2642	10.5072	3.71527	12.1504	3.72118	12.1894	9.6571	10.7832	4.02923	11.6506	4.0155
201505_at	9.33318	9.86493	7.45648	10.9562	7.34117	9.65511	7.76882	10.1353	7.8583	9.54254	8.01396	10.5145	8.468	9.52661	7.68952	9.00601	7.89634	9.83415	8.07224	9.93785	8.38968	10.8177	8.92237	11.6327	7.99284	9.57136	8.12787	10.2929	8.07106	12.2118	8.00037	10.637	7.55504	11.755	7.33067	10.2123	7.89079	11.6735	7.76432	10.1685	7.31113	10.7995	7.64066	11.1636	8.10251	11.3212	8.42438	11.6777	8.49504
201506_at	10.2321	11.8792	6.58685	12.6493	6.71161	11.6649	5.77059	11.6198	6.54054	11.2539	4.78561	11.1431	5.28443	11.4935	5.7078	10.9195	7.73021	11.5364	5.61467	10.9937	5.13969	12.4284	4.91687	12.4603	5.71178	10.2322	4.19806	11.4917	6.51469	13.382	4.62637	12.3083	5.95755	13.1588	5.90763	11.2386	5.30447	12.2903	5.59913	11.929	5.30764	11.5738	5.31674	12.4537	5.47121	12.1451	6.08102	12.415	7.47737
201522_x_at	7.56455	8.31265	7.46339	8.89662	8.36666	8.65156	7.61978	8.8969	7.94381	8.98485	7.79342	8.76229	7.6351	8.40755	7.75112	8.60972	7.05722	8.29201	7.16884	8.703	8.28008	9.69245	8.20072	9.60144	7.85308	8.66123	7.96748	9.5704	7.45664	10.1078	7.96551	9.0637	7.96268	9.86534	7.92237	9.32495	8.15608	10.4325	7.39162	8.97092	7.59105	9.44191	7.70226	9.61923	7.87205	9.67896	7.92597	9.41672	7.02356
201540_at	10.1572	11.565	5.92267	13.3751	5.48099	11.1927	4.33932	12.2335	4.60282	11.6016	5.24263	11.7844	4.37383	11.1238	4.03787	11.089	3.18213	12.2237	4.05271	12.586	4.71961	13.7935	5.05014	13.6508	7.65593	11.3323	4.68659	11.948	3.76571	13.5918	3.88859	12.6589	4.14933	13.6301	5.92518	12.4129	3.98903	13.4109	9.35762	11.7854	3.82734	12.6055	3.81366	13.0297	8.48038	12.5242	4.02147	12.7198	3.07961
201578_at	7.76883	8.09701	7.478	8.22049	7.4769	8.19812	7.76779	8.82451	7.04996	8.74235	6.77043	9.16545	7.49277	7.82428	7.468	7.75569	7.15273	7.86002	6.95268	8.17565	6.92882	9.04181	7.20038	8.72315	7.4211	7.9398	7.19323	8.52977	7.47155	10.6338	7.49464	8.72445	7.69901	10.4061	7.37712	8.97742	7.47073	10.3969	7.49307	8.49918	6.80496	9.05577	7.47782	9.01831	7.5061	9.73059	7.4967	9.80481	7.06854
201581_at	9.26614	9.12044	9.24511	10.4277	7.83705	8.91327	8.05046	9.10254	8.6075	9.39925	8.6719	9.70122	8.71195	8.9022	8.45766	9.00802	7.81297	8.59639	7.94344	9.00504	8.4342	9.87696	8.95123	9.92299	8.42281	9.36964	8.55166	9.34492	8.37041	10.3933	8.3661	9.43575	8.79344	10.2195	8.66875	9.41761	7.9523	9.93317	8.17717	8.98682	7.99579	9.31658	8.42713	9.41101	7.88209	9.39427	7.98387	9.21789	8.12944
201591_s_at	10.1018	10.0321	10.6558	11.5347	10.0902	10.5495	10.1487	10.8345	9.96395	10.5711	10.1096	10.9301	10.2404	10.4527	9.98419	10.4035	9.44641	10.0238	9.64442	10.5493	10.0756	11.1652	10.0449	10.9774	10.1529	10.314	9.85108	10.6059	9.6718	11.7194	10.1091	11.2036	10.0259	11.5461	10.354	11.3145	10.252	11.8004	9.89114	10.9273	9.67875	11.0565	9.92316	11.31	9.86234	10.7753	9.56571	10.8282	9.31589
201601_x_at	7.98617	9.7115	6.59593	10.6586	9.23821	10.2028	8.84889	10.2097	7.21002	10.1112	7.35692	10.036	8.33513	9.80991	8.4691	9.7786	7.88163	9.90228	7.46818	10.1788	7.98673	11.3028	8.49147	11.0263	8.2447	9.94578	8.91884	11.047	7.5617	12.0622	7.17034	10.4021	9.02228	11.9395	8.60944	10.5624	8.24105	11.8605	8.78805	11.589	7.4926	10.732	7.89708	11.1388	7.82267	11.1235	8.75108	11.0798	8.51121
201615_x_at	6.14863	6.7926	5.22701	6.83005	4.3478	6.39994	3.59346	8.34702	4.99686	6.77583	4.98265	6.79056	4.98444	6.16156	5.18472	5.09915	4.98163	8.28455	4.99402	8.0946	5.50764	9.26385	5.06989	8.65056	6.16448	5.80265	5.08237	6.82534	5.02524	9.32367	5.94019	7.6215	4.99757	10.0922	4.99153	8.74081	5.05871	9.78086	6.55808	7.72993	5.06129	8.9566	4.99416	8.56706	6.09365	9.85802	4.95014	9.63181	4.49345
201616_s_at	3.19081	5.51959	2.5325	6.62344	2.55924	6.54119	2.50348	7.05311	2.90327	6.46919	2.49655	6.18151	2.86496	5.87983	2.48043	5.47468	2.4956	7.19841	2.51281	7.42205	2.47532	8.96808	2.55794	8.69312	2.4736	5.77333	2.50997	7.02857	2.55947	8.69959	2.5002	7.32608	2.49348	8.14314	2.47384	6.61383	2.505	8.30284	4.05723	5.87461	2.50662	7.09003	2.48939	7.54215	3.15865	7.76266	2.49599	7.88053	2.47988
203104_at	3.33928	4.65688	2.84943	6.65919	2.89065	5.80908	2.1722	6.25052	2.15879	6.06354	2.10177	5.75982	2.3889	5.92068	2.5131	5.99579	2.38485	5.52343	2.87607	5.59713	2.61046	7.01999	2.29195	7.24313	2.34265	6.66227	2.51486	7.49769	2.27529	8.5944	2.92247	7.43612	3.3168	8.09552	2.61687	5.58407	1.89656	8.40887	2.85275	7.95444	2.87043	7.1241	2.8769	7.44123	2.11167	7.8128	2.8599	7.19938	2.84514
203113_s_at	12.6257	12.7966	10.9924	11.9558	12.536	12.4949	12.1904	12.472	11.8147	12.3211	11.5448	11.7833	11.7392	12.2479	11.4336	12.3296	11.7749	12.0147	11.4841	12.0375	11.917	12.7488	12.204	12.8469	12.0161	12.5721	12.2321	12.934	12.2507	13.52	12.1687	12.7441	12.3972	13.3869	11.8158	12.9307	12.4044	13.7311	12.2027	12.7866	12.2462	13.1627	12.1992	13.0798	12.503	13.2915	12.5312	13.1294	12.5094
203131_at	10.3735	12.114	4.66142	14.1166	5.51228	12.5959	3.57005	12.7755	2.59296	12.2082	2.51747	13.0394	2.75079	12.3712	2.79994	11.6067	3.28628	12.1799	2.7971	12.2903	2.79394	13.506	2.83315	13.7435	6.58564	12.3639	2.79728	13.0308	2.81484	14.0766	2.54054	13.2072	2.56702	13.7855	2.78203	12.8428	2.9912	13.7197	4.52596	12.5835	2.76067	13.1596	2.56812	13.496	2.53502	13.5527	2.77174	13.4891	2.74263
203132_at	10.1356	10.5759	9.82359	11.6618	9.77676	10.8382	9.72438	10.9432	9.76967	10.0575	9.87582	11.0065	9.87442	10.3411	9.46495	10.1655	9.79736	10.3764	9.89182	10.4616	9.40484	10.7102	9.53074	11.4766	8.99005	10.3215	9.78325	10.7801	9.94392	11.3967	9.49781	10.7864	9.89839	11.2339	9.89975	10.7576	9.44028	10.9488	9.20536	10.6722	9.64545	10.6196	9.66597	10.783	9.56762	10.7095	9.53014	10.7091	9.52869
203139_at	6.25693	7.29152	5.81824	9.2073	5.21293	7.79392	6.01461	7.44897	5.04259	7.21851	5.46194	7.92135	7.23815	8.2073	6.78957	7.81076	3.7274	6.58569	3.92969	6.75649	4.62795	8.28781	5.44938	8.62041	6.69808	8.24352	6.98366	8.89082	5.67358	9.02205	6.03061	8.34251	6.74816	8.92274	5.69346	7.79536	5.77713	8.28939	6.07255	8.11697	6.0414	7.67133	6.69549	7.92952	4.08026	8.10499	3.71147	7.51269	5.53459
203178_at	7.70622	8.95774	6.83218	10.258	5.39883	9.04345	5.36138	9.05398	5.94596	8.8323	5.96067	9.30151	3.14388	8.18447	4.1763	7.95814	5.46843	8.20504	4.78253	8.3262	3.66955	9.37605	4.21941	10.0877	5.99489	8.65671	5.3927	9.64374	5.9135	10.4728	5.48973	9.00479	6.18927	9.83657	6.04261	8.41663	4.10832	9.35485	3.78809	8.44665	4.80535	8.85618	5.24391	9.5712	4.78873	8.84813	6.07734	9.036	3.00583
203180_at	5.81292	7.95484	4.56027	10.0614	2.73054	6.05317	3.72843	7.57017	3.8437	7.77337	3.83132	8.27284	3.83185	7.23447	3.83524	6.52068	3.83086	8.08911	3.84152	8.73952	4.49461	9.77846	3.51464	9.15404	3.83801	6.82374	3.83481	7.94865	3.57574	10.597	3.66829	8.71466	2.7121	9.59196	3.8386	8.15231	3.84043	9.99054	3.83039	6.70059	3.83824	8.59443	2.51579	8.94735	3.27928	8.42411	3.83271	8.79178	3.82787
203185_at	4.75979	7.41524	3.11081	9.17167	7.29376	7.7857	4.4453	8.08705	3.73429	6.98833	4.70923	6.81391	2.74119	6.85528	2.74679	6.65803	2.73213	5.92521	3.04618	6.7407	3.54211	8.57902	3.60416	8.64942	3.31712	7.19832	3.95941	8.36969	2.72077	9.29554	3.54049	7.37778	4.40669	8.8625	6.41906	7.57042	4.05228	9.18709	2.6751	7.66429	2.84366	7.41782	2.95295	7.70921	3.54619	8.39341	3.55089	7.08834	3.57053
203186_s_at	8.39272	10.0647	5.18047	10.8035	7.45314	8.87548	4.94505	9.93905	5.6342	8.88181	5.86134	9.0801	5.15241	9.10357	5.45384	9.10709	5.41984	8.99047	4.72504	9.10824	5.50411	11.0971	6.15452	11.0099	6.06593	9.50817	5.42536	10.1351	5.61462	12.3762	6.19751	11.0591	6.48305	11.7975	7.62612	9.86889	5.46395	11.7416	6.16652	10.4442	5.43567	11.0108	5.43119	11.205	6.04327	11.6731	5.05718	11.2405	5.725
203196_at	9.42933	9.377	9.37725	10.8544	8.12444	9.89134	7.89513	9.66613	9.15171	9.83023	8.83599	10.2367	8.90013	9.26939	8.35288	9.12704	8.41815	9.07746	9.36042	9.81963	9.45655	10.4515	9.50827	10.4449	8.37353	9.58054	8.13973	9.5172	9.12391	11.0157	8.09135	9.7717	8.28316	10.6683	7.92658	9.43108	8.74014	10.7689	8.6654	9.88645	8.04038	9.88594	8.73807	10.1452	8.7827	10.1801	8.745	10.5954	7.98579
203249_at	6.06	6.16927	7.32493	8.14143	6.60455	7.43187	7.64813	7.94904	7.19613	7.52287	7.50935	7.89843	7.36649	7.68587	7.3499	7.59298	6.85469	6.89898	6.78482	7.65588	6.62957	8.0482	7.13303	8.131	7.66172	7.84533	7.08306	7.91167	6.94399	8.60054	7.22819	8.00408	6.98965	8.41182	7.42309	8.16303	7.30949	8.98729	7.02565	7.81023	7.07778	8.02932	7.12734	8.06606	6.77428	7.75364	7.05243	7.68472	6.93554
203296_s_at	4.04117	5.85162	3.43777	5.61651	3.37411	5.45981	3.72298	4.95376	3.20085	4.89044	3.0657	6.78949	3.35735	4.46209	3.04696	4.3072	3.07077	4.94912	3.74176	6.56494	3.12222	7.31195	3.19771	7.34029	3.36157	4.81055	3.13224	4.29344	3.16354	7.7819	3.59299	7.06539	3.18735	7.92471	3.10313	6.15382	3.53284	8.07197	4.29255	5.55939	3.12737	7.68519	3.16808	7.58848	4.05493	5.75045	3.10006	6.13565	3.35905
203299_s_at	5.15394	6.32655	4.51336	8.30767	5.21265	5.3986	4.42429	5.5858	3.38314	5.83651	4.46003	6.69967	3.83208	5.35911	2.74465	5.17697	3.68765	6.31774	4.91544	6.45921	2.90104	7.70507	4.38232	7.33634	4.87707	5.21057	3.72437	5.55982	3.84474	7.57666	4.05691	6.08922	4.20838	7.86907	5.18359	7.06907	3.59258	7.86583	4.14502	5.78473	4.04244	7.14276	4.7205	7.27115	2.24998	6.94942	2.95511	6.28257	4.6551
203305_at	6.29953	7.66309	2.59567	9.09344	2.67825	8.05359	2.50991	9.20541	2.16052	8.66661	2.12912	9.60281	2.49923	7.98346	2.50098	7.76012	2.12787	7.77559	2.50674	7.91448	2.13359	9.27512	2.22142	9.82286	2.52397	8.36759	2.40309	9.94631	2.14026	10.9419	2.49538	9.48597	2.14509	9.53632	2.50437	7.46227	2.5049	10.408	2.12762	9.99177	2.55521	9.26769	2.22327	9.8965	2.33549	8.99089	2.12969	8.41032	2.12361
203323_at	4.8437	5.82395	4.22183	7.76735	2.83175	5.13715	2.75348	6.00934	2.80898	6.31267	2.76124	7.26149	3.12281	5.63853	3.35472	5.06352	2.76216	5.4474	2.79892	5.68595	3.024	7.30102	3.02746	7.59317	3.2889	5.97736	3.38666	6.15823	3.28469	8.33481	2.95129	6.81275	2.74025	8.44295	3.15464	6.61707	2.85801	7.50188	2.70644	5.19296	2.72665	6.56915	2.79391	7.0069	3.72487	7.09099	3.03333	7.19357	2.73796
203324_s_at	6.64652	7.99505	5.52195	8.58985	4.98785	7.8547	4.63181	8.09591	4.28879	7.39471	3.53249	8.63891	5.46311	7.31063	4.94787	7.24899	3.75096	7.36659	3.65053	7.56835	4.87012	8.92566	4.06573	8.76529	4.7836	7.07049	4.57145	7.72963	5.03865	9.81688	5.15286	7.94789	3.80086	10.0764	4.17874	8.12087	4.23342	9.19254	4.73322	7.20014	3.79192	7.83799	3.60459	8.77568	4.57349	8.38357	4.84763	8.66092	3.49879
203325_s_at	6.74981	7.55154	3.41598	9.64656	3.45919	7.96634	3.43407	8.809	3.41509	7.41203	3.22015	8.62948	3.21948	6.70992	3.33463	6.67559	3.7354	6.95881	3.3526	7.38153	3.3256	9.13351	4.33367	10.0077	4.39888	7.4789	3.33208	7.8689	3.35104	10.681	3.32426	9.37048	3.35073	9.66779	3.44356	7.61257	3.3209	10.3998	3.28117	8.78576	3.35556	9.05203	3.35251	9.7101	3.31909	9.77598	3.30421	9.61415	3.79134
203329_at	6.4321	6.61634	5.2419	7.94013	5.93553	7.71241	5.64495	8.14764	3.62985	7.28418	3.64467	7.64163	4.53231	6.63864	4.03047	6.22901	3.60699	6.2751	3.02502	6.50749	4.02249	7.94639	4.03637	8.27859	6.01876	6.99975	4.02753	7.45268	5.25725	8.80424	5.24564	7.73315	3.93509	8.93008	3.9562	7.82493	4.00309	8.66073	3.60674	6.83946	3.6189	8.00525	4.0012	8.31825	4.0191	7.94914	4.11007	8.2656	4.56293
203381_s_at	6.23876	7.97477	3.91425	8.23243	3.63433	6.85827	4.0606	6.79685	4.41856	7.9376	4.75575	7.24253	4.61338	7.72317	4.75426	7.76385	3.97947	6.88415	4.71413	6.54917	4.67742	9.28999	4.15749	9.45885	5.08484	7.80145	3.78286	8.99138	4.41405	10.3167	4.71429	8.77468	4.58351	9.58356	5.10829	7.96712	3.67271	10.288	3.85489	8.96015	3.9479	8.75658	3.69646	9.04897	4.8437	9.18358	4.71943	8.70898	4.73981
203382_s_at	7.42749	9.65507	3.28699	9.97344	4.87706	8.07441	4.8998	8.95543	4.73338	9.06522	3.89853	8.6731	3.72143	9.1716	3.71874	8.6974	3.25771	8.2883	4.64465	8.25684	3.32381	11.0193	4.80282	11.0904	4.08194	9.8808	4.81678	11.0822	3.84712	12.0424	4.99513	10.504	3.28381	11.3949	5.03349	9.22498	4.07786	11.8535	4.93466	10.7587	4.90214	10.644	3.57676	10.8972	3.26444	10.9445	4.16703	10.8716	4.6218
203404_at	4.79495	5.91378	4.0806	6.99107	4.82056	5.95321	4.67299	6.75396	3.93126	6.72071	4.22295	5.98913	4.22027	6.10064	4.83355	5.89869	5.0412	6.78631	4.93081	6.77447	4.8027	8.18356	4.57972	8.12678	4.77968	5.84596	4.07014	6.77591	5.14701	8.33443	4.82573	7.28118	4.04513	7.8286	4.07405	6.70409	3.99006	7.72969	3.97698	5.9179	2.37176	6.65886	4.22737	7.41415	3.98466	7.00439	4.62196	7.43941	3.96998
203414_at	9.05581	9.73914	9.25521	10.8064	8.87068	9.87135	9.04809	10.0496	8.66256	9.2318	8.6221	9.41102	8.67562	9.25057	8.36726	9.28381	8.56899	9.62598	8.47076	9.38994	8.34782	10.4687	8.40977	9.99036	8.08788	9.49836	8.58039	10.1014	8.68217	10.2823	8.16089	9.41282	8.20153	10.5219	8.71778	9.44033	7.98718	9.99719	8.16603	9.65694	8.04414	9.41924	8.2013	9.6247	8.28532	9.70948	8.61259	9.61904	8.43765
203416_at	8.17105	9.76783	6.84697	10.6999	10.3635	9.96829	7.64169	10.2458	7.45542	9.80837	8.72939	9.77585	5.92713	9.47971	8.16244	9.69691	4.64307	9.08162	4.37855	9.57836	6.61828	11.4588	8.29055	11.409	7.45976	10.1369	8.35304	11.054	5.30788	11.8471	5.90095	10.4539	7.89279	11.8269	10.0478	10.8206	8.2724	12.0044	6.23497	10.7799	5.63143	10.4112	6.25062	10.7938	7.18599	11.2126	4.9814	10.4521	7.26379
203471_s_at	4.34905	5.7664	3.5347	7.12186	6.14729	6.70829	3.44584	6.82588	2.7866	6.14089	3.98836	6.53683	3.09083	5.70843	3.97758	4.93889	3.09336	5.60982	2.65378	5.97574	3.07584	7.53791	4.29242	7.82176	3.09657	7.03621	4.13494	8.23398	2.64957	8.21888	2.73718	6.82987	3.13331	7.81805	5.28907	6.90495	3.60522	9.03366	2.61933	7.65888	3.09872	6.07015	2.65105	6.51262	2.63285	7.23038	2.62946	6.92821	3.56776
203473_at	7.69866	8.26565	7.42383	9.80466	7.06108	9.01491	7.81086	9.2107	7.15271	8.27066	7.46267	7.78693	7.34621	8.70624	8.05455	9.05262	6.83468	8.07508	7.1203	7.94981	7.17977	9.45424	7.95951	9.66934	7.55878	8.90953	7.4683	9.50039	6.83194	9.98985	7.34794	9.30697	7.12831	10.1537	7.04497	8.84664	7.4857	10.1223	7.52264	9.59334	7.35759	9.4121	7.55239	9.63974	7.56499	9.2433	7.85383	9.052	7.77705
203477_at	3.3136	4.86932	2.21861	7.27584	2.41037	8.21527	2.21739	8.09803	2.25613	8.11724	2.20793	8.42747	2.24132	6.32328	2.27281	5.81287	2.20903	7.65832	2.33984	7.92542	2.21046	8.96074	2.2145	9.04725	2.57318	7.68538	2.24283	8.25705	2.24927	10.8485	2.23753	9.17979	2.21775	8.86742	2.24755	7.22141	2.24726	9.60956	2.30612	7.23434	2.21493	7.58996	2.24845	8.22536	2.21449	8.9431	2.21168	8.45943	2.29733
203485_at	5.85572	6.55247	5.73603	9.25503	3.98311	6.23936	3.74961	7.09759	4.74742	5.6567	4.06349	5.88867	4.78493	5.98087	4.56287	6.09627	4.01743	5.84967	4.37695	6.45843	4.82198	7.06397	5.24419	7.76521	4.55428	6.87195	5.59547	7.19151	4.45102	7.76528	5.08378	7.07514	5.07632	7.76062	5.59987	7.09853	4.51642	6.71489	4.53428	6.09093	4.45657	7.04988	4.67906	7.45089	4.71501	7.37218	4.54357	6.83663	4.15275
203498_at	8.22864	9.30421	5.19011	11.745	5.65923	9.31315	5.81878	10.4701	3.98507	8.78347	3.95313	10.2452	5.114	8.89934	4.29078	8.44433	3.95207	9.39121	5.27941	10.0174	6.28418	11.1596	5.34976	11.368	5.46142	9.26638	5.05342	9.63825	4.86629	11.1515	5.5379	10.1072	6.20021	11.5669	6.21703	10.1407	5.58618	11.5999	4.05515	9.7035	4.85909	10.4532	4.19852	10.4153	5.08702	10.46	4.94204	10.8816	3.94672
203504_s_at	4.76413	6.46253	5.2668	8.22474	5.08569	7.36399	4.7885	6.97751	5.81835	6.99444	5.6512	7.55549	6.16852	7.4411	5.6002	6.92949	3.97225	6.02068	5.77857	6.64598	4.86097	8.20354	6.0788	8.94011	5.48812	7.34057	5.68237	8.21709	4.82294	8.5853	5.18616	7.87072	4.78802	8.56715	4.70343	7.08125	5.49244	8.22729	5.27209	7.44967	5.00341	6.77475	5.1717	7.52042	4.88865	7.04334	3.98408	6.55068	3.51304
203505_at	8.86318	9.62192	8.75366	11.3274	8.3485	10.0038	8.58652	10.1317	7.91395	9.37972	8.13263	9.90107	8.53977	9.28317	8.31966	8.84678	6.90049	8.92263	8.68508	9.89834	8.30549	10.6702	8.7945	11.2388	8.2505	9.48918	8.24551	10.1204	8.14146	10.8158	8.03938	10.0754	8.33623	11.0972	8.7664	10.0194	8.74138	10.7043	7.8858	9.74181	7.7589	9.59587	7.85459	10.2342	7.89465	10.1166	7.22143	9.49105	7.0047
203514_at	6.22316	6.21791	5.93746	7.22572	6.15725	6.94311	5.4823	6.53828	6.13756	6.59832	5.15735	6.781	6.07677	6.22773	5.95466	6.33679	6.05408	6.35952	6.02373	6.29696	6.16306	6.66053	5.17755	7.0613	6.11836	6.87922	5.99514	7.03881	5.28842	8.39638	6.21281	7.11869	6.04521	7.81713	5.66463	7.29476	6.117	8.99974	4.78374	6.9853	5.96396	7.83831	6.14619	7.93031	5.38076	7.15738	5.50397	7.50474	5.08575
203528_at	5.58267	6.03384	5.05976	7.56033	5.81621	6.59629	4.62462	6.74004	4.05307	6.16173	4.65824	7.10982	4.88885	5.98512	4.91959	5.86807	4.45983	5.4925	4.41977	6.23102	4.08804	7.46812	4.87685	7.7216	4.67931	6.31985	4.8611	6.95572	4.38502	8.05496	4.79633	6.9294	5.04005	8.24912	6.46456	7.42566	4.8821	8.39192	4.50611	6.8898	4.37902	7.33911	4.38709	7.33539	4.68012	7.54389	4.7311	7.28119	4.25283
203538_at	9.68788	10.0125	9.75618	10.853	9.95502	10.0931	10.0609	10.3904	9.27836	9.4923	9.3634	9.7862	9.49941	9.60948	9.12891	9.72943	9.01994	9.29871	9.08187	9.58714	9.45205	10.4618	9.61672	10.4046	8.67057	9.65476	9.2152	9.93853	9.16098	10.2653	9.20985	9.80854	9.44653	10.2893	9.72705	10.0283	9.14101	10.4082	9.24354	9.68381	9.34533	10.0298	9.37273	10.1989	9.14148	10.0694	9.12015	9.50681	8.65651
203556_at	7.16342	7.17521	6.71726	7.49488	7.07257	7.21443	6.56336	7.66881	7.24327	8.00782	7.04499	7.87397	6.79245	7.04791	6.5947	7.19446	7.2047	7.13866	6.6585	7.5325	6.63526	8.02772	7.22721	8.20686	6.97993	7.91151	7.21517	7.99408	7.08713	9.4703	7.28506	7.99358	7.11888	7.7948	7.30521	7.43817	6.7689	8.69943	6.18525	7.17874	6.90273	8.00253	6.90298	7.96296	7.42603	8.81605	7.23133	8.25374	6.8822
203603_s_at	6.34112	7.37137	3.13767	9.90804	3.04829	7.91214	3.02899	8.57765	3.02644	7.6678	2.9674	8.50995	2.95785	6.75738	3.02704	6.77542	2.96978	7.54333	3.01794	8.36869	2.99814	8.83921	3.0235	9.90267	2.99584	8.33831	3.00382	8.27036	3.0147	10.2256	2.99196	8.80613	3.01659	9.33542	3.12231	8.50975	3.0002	9.17301	2.9699	7.72247	3.00424	8.73526	3.01347	9.31998	2.99208	8.74825	3.16436	8.86089	2.96316
203620_s_at	5.50988	6.21833	6.11533	8.30338	6.76924	7.34746	5.50346	7.53628	5.69842	7.04212	5.50776	7.10394	6.27887	6.71854	5.34165	6.61379	5.94538	6.43248	5.64299	6.7636	5.03974	7.72737	6.04163	7.99806	4.49524	6.89378	5.84284	7.76091	5.52692	8.47163	5.33855	7.21222	5.95821	8.62527	7.24258	7.43545	5.47786	8.3896	4.85914	6.7143	5.60754	7.52057	5.34827	7.61121	4.37536	7.34801	5.47955	7.04339	4.3099
203645_s_at	7.31127	8.75435	2.66482	10.3832	3.52461	8.48798	2.83099	9.15569	2.64812	8.09136	2.63553	7.78532	2.59015	8.40404	2.61938	8.42719	2.59743	7.61766	2.64078	7.97702	2.61522	10.0671	2.64387	10.4234	3.2355	8.84831	2.63752	10.0713	2.63746	10.7119	2.63588	9.59146	2.64234	11.1326	3.23746	8.95897	2.61466	9.80153	2.63545	10.0593	2.62046	8.89089	2.64009	9.41318	3.23381	9.58797	2.92582	9.51729	3.41323
203650_at	7.68122	8.58221	5.33092	9.47011	5.33576	8.4242	5.52424	8.91525	5.31784	7.95582	4.41164	7.79405	5.26939	7.53555	5.29392	7.04598	5.27576	7.77351	5.30919	7.92433	5.28869	9.46359	5.31518	9.57599	5.28592	8.13516	5.29492	8.66858	5.30586	10.1968	5.28228	8.23817	5.30735	10.8569	5.28707	8.88629	4.51965	10.4714	5.53358	9.50195	5.29452	9.34641	5.30477	9.72932	5.05962	9.84417	6.12957	10.2127	5.80124
203657_s_at	5.32974	6.57536	5.25501	8.40478	5.06273	6.09333	4.84357	6.54678	4.99867	6.41469	4.91579	6.22261	4.78808	6.24201	4.92219	6.12169	4.70883	5.7384	5.21722	6.20926	4.63985	7.50994	4.92817	7.67749	4.80006	6.49728	4.92143	6.72689	4.92694	8.0248	5.04376	7.11796	4.93176	7.72184	4.46241	6.86523	5.05345	9.08421	5.04239	6.86567	4.92359	7.42363	5.20741	7.24754	4.58279	6.75049	4.56265	7.21113	4.9001
203666_at	3.69004	6.17682	2.15169	7.88617	2.11011	5.74554	2.10589	6.81858	2.22368	7.44313	2.09426	7.49598	2.11301	6.15828	2.53079	6.19571	2.96827	6.04404	2.5254	7.27057	2.60776	8.49395	2.62357	8.19358	2.3642	6.394	2.10237	7.61169	3.01074	9.35349	2.10093	7.79158	2.12692	9.04876	3.04174	8.20894	1.94033	9.16152	2.09853	7.00568	2.10422	7.4112	2.10439	8.33292	3.98407	8.0857	2.97034	8.00721	2.09312
203680_at	7.54186	8.22967	6.88829	9.22328	5.89882	8.30602	6.07739	8.28335	6.85173	8.6706	7.41278	9.01465	6.58061	8.08402	6.52089	7.95612	7.88122	8.72659	6.83338	8.78228	7.62404	9.40265	7.57394	9.58542	7.34109	8.40497	8.01473	9.22236	8.11328	10.3913	7.47932	9.21053	7.89022	10.1126	6.90957	8.66541	5.6589	9.95003	6.17605	8.36958	6.54574	9.03516	6.35239	8.94818	6.88172	8.73052	7.53921	8.79265	6.71664
203685_at	8.37938	8.53436	8.63688	9.71479	8.87268	9.16199	8.99373	9.31158	7.77662	8.59134	8.43558	9.31939	8.57635	8.84429	8.55797	8.82248	7.70868	8.38861	7.67754	8.8885	7.56287	9.76245	8.5241	9.99718	8.35092	9.24541	8.54152	9.71768	7.79835	10.2626	8.62616	9.5643	8.67864	10.1462	9.14992	9.57504	8.32078	10.3443	8.26228	9.02003	7.73485	9.40122	8.03089	9.31654	8.34205	9.70967	8.35088	9.39547	7.68586
203688_at	6.22559	7.28485	5.98872	8.32909	5.89947	7.3789	5.32164	7.96135	5.64369	7.31541	5.68863	7.7644	6.10873	6.91307	5.13887	6.62033	5.61046	7.06154	5.58121	7.36816	5.69091	8.65309	5.55175	8.65533	6.08777	7.26461	6.12933	7.8625	6.67606	9.6072	6.53788	8.38581	5.70999	9.11236	5.76258	8.02794	5.72056	9.51725	5.65257	7.41031	5.61367	8.17311	5.63513	8.49195	5.77931	8.4153	5.89126	8.51148	5.76247
203705_s_at	6.22564	6.76682	4.89588	7.47776	5.23565	6.65633	5.81161	7.08639	4.43879	5.22117	4.31516	6.79345	4.77413	5.58608	3.29485	5.16915	4.88886	6.14278	4.89267	7.22058	3.25301	7.83806	3.11323	8.02324	4.10296	6.61399	5.29503	7.2999	4.92387	8.48083	3.02605	6.85886	5.00254	8.92621	3.03055	7.21192	5.67447	8.78577	7.01783	7.82817	5.55592	7.79352	4.82142	7.7099	5.35198	8.14175	4.78502	8.07381	4.7854
203706_s_at	6.89708	7.86538	6.75356	10.037	6.31301	8.39442	6.7238	8.71052	5.71252	7.7419	5.98276	8.65338	6.14507	7.59604	4.63282	7.05013	4.36882	7.49721	5.69995	8.47045	3.91588	9.5678	4.92043	9.73948	5.20566	7.87225	6.11688	8.66525	5.68771	9.61742	4.68327	8.48501	5.69922	10.0099	4.14185	9.00594	6.93135	9.87473	7.95191	8.67888	6.46753	8.48218	4.80983	9.08618	5.88688	9.12084	5.33171	8.97701	4.39756
203708_at	5.66022	7.52342	5.21356	9.04721	6.07309	6.87285	5.23581	7.43859	5.22034	7.44067	5.18834	8.04013	3.36671	6.93694	5.26609	6.40622	5.65889	7.15915	5.44123	7.56482	3.8915	8.80915	5.13409	8.39759	4.876	7.47487	5.37125	8.26948	4.75493	9.55741	3.80708	7.63438	5.67795	9.42056	6.63418	7.63987	5.44526	9.17223	3.6264	7.49213	3.64206	7.78683	4.46935	8.0464	4.88232	7.72327	3.63126	7.38479	3.62343
203710_at	5.19628	5.93763	3.45618	8.76614	6.08961	7.43835	2.82135	7.83188	2.82652	6.68405	3.63734	7.63702	2.70224	6.06939	2.81192	5.75284	2.70862	6.22686	2.74523	7.20882	2.7233	8.30392	4.20716	8.52361	3.13889	6.56483	2.92932	7.90013	2.81639	9.41576	2.71703	8.02941	3.55279	9.18441	5.95603	7.73699	3.53726	9.14224	2.80228	7.11416	2.72931	7.98525	2.81673	8.34077	2.71532	8.27739	4.63282	7.96761	2.8873
203741_s_at	6.81617	7.36615	6.47417	9.33448	7.01286	7.88184	6.35579	8.38603	6.11721	7.42807	5.95565	8.02693	7.28624	8.1174	6.6898	7.53305	6.59127	7.00165	5.66971	7.65154	6.14162	8.58399	6.75684	9.12875	6.42729	8.05239	6.24255	8.51926	6.79683	9.37673	6.31591	8.21769	6.36366	9.13927	7.2776	8.23603	5.82257	9.3342	4.94269	8.18771	5.76512	8.28103	5.91913	8.58938	6.16879	8.65671	5.72595	8.48423	6.75642
203748_x_at	3.96899	6.69994	2.30102	7.90529	2.48927	6.53612	2.5772	6.42661	2.48596	7.06839	2.54667	5.71363	2.10574	6.85985	2.56722	5.62459	2.46925	5.91184	2.43571	6.78061	2.47497	8.48989	2.59031	8.21085	3.86527	5.92673	2.47598	7.34176	2.48143	9.18414	2.47181	7.30527	2.48625	8.66808	4.42344	7.08843	2.29718	8.61163	2.46909	6.76081	2.4782	7.15734	2.29856	7.73048	2.4773	7.55605	2.4275	7.5545	2.46513
203753_at	7.62228	9.57758	5.80361	10.872	8.02468	8.81775	5.69668	9.65965	5.18144	8.81004	5.77004	9.48339	5.11916	8.76295	5.14617	8.26369	5.12559	8.97516	5.78722	9.32695	5.58015	10.9766	5.93599	10.7699	5.77652	9.03029	5.77114	9.81684	4.85313	11.3743	5.13453	9.91402	5.888	11.3911	8.39951	10.5174	6.07773	11.8434	5.78321	9.72918	5.25666	10.645	5.78806	10.4631	5.81836	11.3917	5.85897	10.9615	4.97883
203760_s_at	3.76078	6.45296	3.44096	7.54722	5.449	5.85329	4.00268	5.95235	4.26891	6.16051	3.42638	5.63627	3.55307	5.24703	3.66666	6.22264	3.4024	5.02873	3.4236	5.33096	3.41024	8.00924	3.73317	8.04408	3.56399	6.45933	3.97756	8.41466	3.43802	8.70677	3.41057	7.32128	4.26564	8.68836	5.79566	7.67324	4.34507	9.17405	3.75281	7.32005	3.42022	7.63263	3.44001	7.85078	4.26168	8.2386	3.40427	7.45814	3.3846
203761_at	4.55241	6.34014	3.75935	7.87381	5.98475	6.62722	2.64628	7.50203	3.6397	6.28279	4.41645	6.88986	2.3845	6.10989	4.44468	6.30925	3.18562	5.48378	2.76336	6.3754	3.51703	8.42963	4.57906	8.50218	4.57474	7.06858	4.43289	8.03338	2.11024	8.37571	4.25441	7.22426	4.5825	8.23087	6.79133	7.17297	4.57717	8.62659	2.55522	6.98119	2.33438	7.37836	3.42201	7.41317	3.87114	7.69595	3.17238	7.02481	4.24509
203766_s_at	3.48936	5.45476	2.60031	6.61539	2.05531	4.4062	2.05209	5.10339	2.05287	4.8731	2.03524	5.49118	2.03919	5.28183	2.0429	5.88868	3.28276	6.49341	2.32199	6.63656	2.04071	8.43907	2.82333	7.98282	2.64947	5.71866	2.04156	6.49972	2.04751	8.11105	2.03868	7.87329	2.05281	8.14481	2.0422	6.42104	2.12529	7.96003	5.55592	6.29299	2.07883	7.64319	2.04825	8.07759	3.03275	7.29743	2.04248	7.5661	2.03618
203773_x_at	6.4873	7.81095	3.7218	9.34882	4.49138	6.3851	3.87152	6.9554	4.28495	7.11594	3.1373	7.70477	1.81136	6.77616	4.13919	6.62822	4.23101	6.61848	3.51576	7.34546	3.3725	9.49796	3.91698	9.23943	4.24266	7.01135	2.88022	7.87863	2.20358	9.31196	4.11385	8.30887	3.69011	9.55294	5.14227	7.95575	4.24546	9.64998	4.49508	8.47763	3.28888	8.32438	2.11385	8.55023	4.23751	8.83546	3.59137	8.57183	3.39184
203774_at	8.18217	7.64004	8.16908	8.97084	8.3044	8.98194	8.6759	9.32626	8.32949	8.82932	8.2753	9.1496	8.63521	8.64451	7.90794	8.71303	8.40637	8.57543	8.17715	8.88668	8.22557	9.23877	8.48946	9.68709	7.73968	8.46452	8.02615	8.91212	8.34885	9.73002	8.11348	8.71833	8.63678	10.0602	8.81997	9.13567	8.02035	9.80802	8.12629	8.70809	7.87548	9.01272	8.15796	9.10104	8.08078	9.22492	8.00603	8.90295	7.97093
203787_at	7.8051	8.43956	6.96531	8.50389	7.9188	8.21293	7.31744	8.54376	6.53896	7.77163	6.96897	7.99779	6.90732	7.4913	7.00783	7.77861	6.68332	7.77183	6.56468	7.76297	6.37367	8.8716	6.78298	8.92527	6.73928	7.75796	7.08603	8.04292	7.32305	9.29431	7.26654	8.65752	6.87395	8.96548	7.38993	8.10503	6.96775	9.23933	6.63151	7.88414	7.08341	8.58414	6.77918	8.64845	6.82391	8.67782	6.77995	8.50273	6.62179
203799_at	8.95132	9.31693	8.53396	10.6509	8.10521	9.79439	8.82603	10.2543	8.12366	9.67403	7.84304	9.67084	8.89122	9.34613	8.586	9.011	7.78866	9.44577	8.35357	9.84106	8.35388	10.45	8.62784	10.7084	8.16324	9.14362	8.28285	9.94609	8.45239	11.0305	8.89562	10.3071	8.16194	10.7986	8.1992	9.701	8.47861	10.3452	8.16078	9.72325	7.62742	9.86595	8.43496	10.2815	7.99618	9.99342	8.06189	10.2026	7.8474
203817_at	4.99109	6.7045	3.26184	8.02305	3.3028	5.8515	3.28316	5.64036	3.25886	6.67294	3.22382	6.58146	3.18395	5.0431	3.23198	5.22039	3.21619	6.42385	3.2427	7.07488	3.219	7.52692	2.50823	7.35024	3.3661	6.47556	3.23104	7.21279	3.23404	7.97367	3.21051	6.37032	3.25414	8.01424	3.23398	7.47875	2.09868	8.4136	3.20909	5.9766	3.24513	6.28108	3.24701	6.77923	3.57977	6.96164	3.19894	6.63672	3.19648
203851_at	5.41355	7.67599	3.57178	8.64659	3.90063	6.89531	3.31394	7.42012	3.30777	6.164	3.40351	6.94582	2.68909	6.9942	3.83924	6.6589	3.27959	7.20112	3.80655	7.33045	3.29019	8.21808	3.68244	8.24426	3.59431	7.28146	3.60356	7.45783	3.2982	9.5682	3.28568	8.31778	3.71472	8.35565	3.76507	6.76719	3.59893	8.96783	3.7337	7.78854	3.4427	8.29636	3.61359	8.33138	3.28544	9.66911	3.47941	9.14976	3.69217
203868_s_at	8.67906	10.4614	4.72917	13.314	4.96693	10.937	3.62379	11.1152	2.9951	10.6894	3.65906	11.395	3.56057	9.85812	3.00511	9.34104	3.57067	9.60177	3.6213	10.8549	2.92054	11.9865	2.99047	12.1784	4.00067	10.7215	4.51381	11.6117	3.45922	12.5406	3.23307	10.8138	3.61209	12.8768	6.32876	11.3252	3.62097	12.0136	2.89851	10.7099	2.92636	11.1041	3.1767	11.6634	3.68212	11.6909	3.61921	11.2736	3.61292
203875_at	5.14803	6.26674	2.6965	8.28949	3.3747	6.03496	2.74758	7.19615	3.87675	6.69753	2.52236	7.61222	4.54566	6.18535	2.72044	6.05495	2.52541	6.40616	4.48334	7.1102	4.71884	8.69716	4.70337	8.29318	4.11151	6.58525	3.52579	6.97813	4.27477	9.35507	4.65108	7.44221	3.04493	8.97406	4.30845	7.40111	3.55712	8.40083	2.51081	6.51965	3.65335	7.4	2.61676	7.9816	2.51754	7.33815	4.68388	7.73239	3.22782
203879_at	5.58948	6.66566	4.95903	7.33326	7.61975	6.99793	5.57328	6.8437	4.2806	6.60416	5.1514	6.69206	4.5528	5.43398	4.98748	5.76412	3.65549	5.05072	3.6694	5.99065	3.7911	8.20347	5.28224	7.90878	4.99086	6.80103	5.26101	7.73664	3.70796	8.57962	4.04005	7.20897	4.99889	8.5914	7.60298	7.84077	5.32449	9.65054	3.65531	6.98213	4.63805	8.00749	3.89126	7.51558	4.86767	7.78967	4.18392	6.84407	4.61516
203881_s_at	6.7468	7.42199	6.2054	9.23772	5.56245	8.22828	6.47076	8.78924	5.42577	7.41963	6.29861	8.56366	6.41066	7.4727	5.81425	7.73461	5.22256	8.08396	5.48717	8.57477	5.58084	9.57995	6.31635	9.92098	5.52192	7.84777	4.82027	8.65338	5.9541	9.90856	6.40245	9.27085	6.71218	9.62518	6.06825	7.97438	5.32369	9.5596	6.96079	7.54356	5.59535	9.06794	6.13755	9.40697	5.4028	8.38195	5.57102	8.41044	4.6203
203884_s_at	6.75288	7.01456	7.39813	8.97745	6.59325	7.8196	6.36356	7.583	6.09974	7.2567	6.84605	7.19784	6.7891	7.03938	6.3662	6.81279	5.7993	6.82846	6.80865	7.44614	5.98456	8.07058	6.6894	8.71951	6.63211	7.51766	6.22177	7.05996	5.94065	8.48822	6.72326	7.71884	6.10018	8.56653	6.83634	7.89892	5.91374	8.33795	6.36653	7.10788	6.13599	7.32664	6.15003	7.7866	6.76943	7.47409	6.08142	7.58534	5.79084
203887_s_at	3.88088	6.10759	2.72711	7.68995	2.72124	6.48152	2.72051	7.54283	2.71888	6.95299	2.69841	7.49642	2.7044	6.29671	2.71025	5.64129	2.71425	5.57324	2.71246	5.59294	2.80863	8.29734	2.71576	6.74671	2.70849	5.56177	2.70612	6.62975	2.71237	9.3541	2.70091	6.839	2.71964	8.94404	2.76457	6.28732	2.71034	7.77709	2.71995	5.80562	2.70827	6.44005	2.7119	7.4973	2.73725	7.80771	2.76877	7.64683	2.69129
203906_at	5.48927	5.99653	5.22781	6.20975	5.45156	5.42747	4.74441	6.6846	4.92958	6.76884	5.6242	6.41208	5.71833	6.49994	5.72182	5.70737	4.71792	5.97493	4.80727	6.14746	5.28989	7.51543	6.09774	7.81362	5.72442	6.41653	5.2138	6.79091	5.15201	8.10204	5.96822	7.03912	5.66244	8.43308	6.09673	7.42196	5.95898	8.85304	5.2451	7.18527	5.115	7.53251	6.26626	7.48395	5.19376	7.39569	5.26237	7.43454	5.39021
203910_at	3.93782	7.09374	3.285	8.59239	2.87667	7.31025	2.75781	7.52593	2.70043	6.98106	2.61505	7.89248	2.8778	6.37083	2.64962	6.00783	2.74805	6.70448	2.9464	7.69692	3.12185	8.70155	3.28077	8.56043	3.56544	6.12885	2.70328	7.37912	3.27096	8.5549	2.64603	7.20643	3.27231	8.82318	2.75359	7.50713	2.64357	8.73681	2.60434	6.1972	2.65526	7.32417	2.67364	8.14063	2.64088	7.19072	2.75012	7.55134	2.5924
203915_at	3.97784	6.02541	2.69794	7.44756	3.09042	6.06955	2.54782	5.65632	3.0874	8.14073	2.6865	8.18253	3.07464	6.05771	2.7784	5.41314	3.0712	5.64513	3.08415	6.79849	2.68912	6.03433	3.08402	7.14618	3.13408	8.08784	3.91844	10.1529	3.08299	8.95212	3.13022	6.23846	3.0871	5.57314	2.69191	5.33274	2.93816	9.65241	3.07697	7.3796	2.69366	7.50965	3.08409	7.66663	3.13083	9.34176	2.68944	6.36476	3.06723
203916_at	7.28541	7.79626	7.27642	8.131	6.87584	7.46265	6.90689	7.8517	6.96296	7.59015	6.59196	7.59323	7.27369	7.29293	6.95718	7.54673	7.16432	6.971	6.73298	7.38697	6.87654	7.39599	6.87452	7.84278	7.52894	7.7103	7.46116	7.72534	7.34264	8.82063	7.59282	7.93577	7.28275	8.65053	7.10147	7.58958	7.51841	8.31661	7.30228	7.85155	7.09712	8.28551	7.28195	8.63535	7.56694	8.1036	7.58661	7.77532	6.76523
203921_at	4.85186	6.42943	4.27866	5.95621	4.09615	6.80118	3.20671	6.3594	4.733	6.78391	4.70217	6.77201	4.48597	5.54754	4.5981	5.4699	4.06206	6.38448	4.60764	6.2651	4.38193	6.76384	4.72858	6.01131	4.49409	5.86615	4.4437	6.07417	4.38331	8.36383	4.0666	6.61878	4.7204	8.09082	5.75007	6.70535	5.28546	7.88549	4.46304	6.16747	4.7782	7.36056	4.72332	7.2371	4.479	7.29818	4.46293	6.96234	4.93493
203932_at	7.9544	10.5043	6.47468	11.1581	9.89579	9.75528	7.50097	10.4769	6.65608	9.6646	7.50606	9.56031	4.6629	10.0776	7.38332	10.2531	5.9374	9.32302	5.82329	9.64853	6.07793	11.6565	7.88616	12.0229	6.77329	10.3655	8.04026	11.4477	5.32096	11.9922	5.1167	11.084	6.85087	11.3772	9.45385	10.0619	7.96742	11.8964	6.53795	11.2405	5.56215	10.8107	5.6349	11.4548	6.29169	10.9757	5.18922	10.8655	7.88718
203935_at	8.60237	8.72023	8.33691	9.58489	7.06371	9.11796	8.24845	9.0162	8.22701	8.74466	8.3979	9.01696	8.53257	8.7424	8.3798	8.40237	8.18725	8.73875	8.45384	9.13059	8.31067	9.57133	8.71372	10.0145	7.93938	8.83598	8.10645	8.87727	8.14935	9.83397	8.30264	9.03724	8.19964	9.72794	8.25665	8.95157	7.94396	9.37551	7.90725	8.72151	8.13064	8.83568	8.02087	9.34126	7.93102	9.07937	8.21023	9.24418	7.46247
203936_s_at	4.56022	5.22118	4.1331	6.25238	5.29039	7.56442	3.52842	8.14413	3.6542	6.60337	3.64279	6.81025	2.83056	6.80455	3.65976	6.90059	3.86521	5.68407	2.97427	6.67605	3.62368	8.00186	3.79948	8.04085	3.91061	7.47971	5.05183	8.73788	3.31418	8.71672	3.47139	6.88306	4.62193	9.15661	5.43897	8.74435	4.36011	10.7632	2.777	7.8891	2.7894	8.18566	2.79282	7.06482	3.34059	9.02101	3.61865	7.46734	3.59444
203973_s_at	9.60278	9.96041	8.12951	10.1721	8.26358	8.78925	9.19261	9.61996	8.44364	8.44689	7.64441	8.89127	8.31736	9.00424	8.27812	8.75059	8.33619	8.95667	8.2319	9.43917	8.56617	10.039	8.49001	9.65898	8.0699	8.82638	8.38019	9.40168	8.81671	11.0796	8.34273	9.39853	9.00277	11.5052	8.24252	8.99493	8.94152	10.8866	8.81846	9.98762	9.07947	10.5341	8.64028	10.199	9.34663	10.7839	9.26142	10.9419	9.0973
203988_s_at	6.04623	6.53191	7.36984	9.33006	6.25607	6.77218	5.17933	6.2824	6.04017	7.43225	6.08696	7.40978	5.8083	6.54284	6.15791	7.16405	5.55814	6.57726	5.32599	6.71833	5.83148	8.11505	6.13979	8.14476	6.13305	7.26231	6.78085	7.40988	5.84914	9.15825	6.00186	7.7863	6.18443	8.85637	6.36382	7.72189	6.01468	8.14825	5.90209	7.27259	5.4871	7.21573	6.02875	7.29379	6.12151	7.55909	5.9542	7.32996	5.82042
204036_at	8.74684	9.1202	8.50249	9.27396	7.92546	9.00842	8.4681	9.27456	8.3744	8.80763	8.41977	9.0312	8.23346	8.43146	8.59522	8.57611	8.48677	8.92791	8.52338	8.89971	8.12082	9.04247	8.28827	9.37288	8.31305	8.65428	8.07885	8.9009	8.26491	9.84228	8.34312	9.44495	7.56988	9.51414	7.78906	8.98443	8.23666	9.43287	8.03032	8.68033	8.48035	8.84203	8.25626	9.29009	8.43355	9.40797	8.51127	9.24824	8.05357
204037_at	8.90142	9.13514	8.90612	10.7498	8.08507	8.89975	8.63207	9.32396	8.10468	8.80649	7.96782	9.09294	7.95715	8.55951	8.3461	8.80214	8.04647	9.06641	8.09917	9.13607	8.15623	9.9128	8.20003	9.71832	7.97912	8.841	8.09007	8.82716	7.78867	10.0684	8.08969	9.2421	8.00263	10.5735	8.23897	9.61968	8.20953	10.057	8.24304	9.12144	8.47014	9.50576	8.37534	9.71618	8.35198	9.42343	8.2518	9.49747	7.45286
204045_at	7.86366	8.03131	7.89505	9.15407	7.91583	8.33574	7.89835	8.47118	8.0322	8.60832	7.66912	8.30949	8.04386	7.97203	7.77062	8.25453	7.6436	8.37612	8.01442	8.6658	7.68244	9.45974	8.11305	9.67506	7.47199	8.26729	8.02932	8.48211	8.02259	9.42679	8.07148	8.79511	8.21427	9.00263	7.67864	8.7644	7.54896	8.98122	7.67588	8.54006	7.67433	8.73944	8.02463	9.08699	7.91283	8.5911	7.92325	8.66201	7.23624
204057_at	9.54708	9.74094	9.33143	10.4667	10.0906	9.99473	9.20429	9.97733	9.45438	9.81921	9.35686	9.73705	9.09288	9.71375	9.10402	9.99172	8.61764	9.28729	8.93259	9.56192	8.35977	10.2552	9.05108	10.5901	9.42966	10.3003	9.17231	10.7384	9.32606	10.9788	9.55483	10.2401	9.13425	10.4104	9.72302	10.2592	9.41468	10.8616	9.41248	10.2961	9.1554	9.99241	9.25223	10.2486	9.33675	10.1701	8.97183	10.0073	8.88829
204072_s_at	4.33315	5.35661	4.60583	8.2616	3.95365	6.70936	3.38672	6.70178	4.17809	6.54649	5.21344	7.74157	3.8431	6.57358	3.55676	5.46184	3.36507	5.65255	3.64529	6.33621	4.0033	7.69221	4.89287	8.371	4.33506	6.06261	3.84482	6.78302	3.37014	8.07811	3.47421	7.29252	3.4099	8.79576	4.2451	7.64107	3.36175	7.63681	3.52605	5.66504	3.38402	7.02782	3.55925	7.47064	4.14607	6.97082	3.47647	7.23989	2.67637
204079_at	7.05376	7.37749	4.34756	7.50041	4.52269	6.89029	5.80147	7.16107	5.5106	6.8283	4.89333	7.72575	5.92593	6.53472	4.75589	6.75801	5.10777	6.44825	4.59847	6.47123	6.19456	8.04895	5.62248	7.81481	3.81739	6.4286	4.37346	7.0456	6.30009	8.61641	6.24119	7.57127	6.2218	8.57762	5.83803	7.07738	5.53609	8.55438	5.32734	7.72966	5.62332	7.8832	5.97849	8.13279	4.78852	7.33514	5.47653	7.00133	4.72982
204083_s_at	6.68991	8.47505	4.04988	9.83921	5.07293	8.34438	4.4478	9.21067	3.21546	7.92723	3.73348	8.03719	3.04406	7.71668	3.23696	8.3194	3.03062	9.98846	3.88785	9.89682	3.68347	11.3506	3.22782	11.3137	5.59541	8.10521	3.84025	8.92624	3.16396	11.6279	3.12549	10.4301	3.28514	10.4201	3.82711	9.04885	4.95963	10.4521	8.85677	8.57663	3.82417	9.96833	3.17004	10.328	7.90865	10.3371	3.83657	10.6129	3.03223
204115_at	7.55082	8.89496	4.59496	9.19614	4.62634	8.24199	4.58559	9.16676	4.58353	8.42934	4.69302	8.48107	4.53976	7.58983	4.56194	7.6826	4.54613	8.3881	4.57538	8.46057	4.55668	9.85846	4.58005	9.61925	5.28887	7.89384	4.63612	8.7818	4.72573	10.9289	4.55106	9.06987	4.57503	10.1109	4.70583	8.40742	4.55925	11.0858	4.53862	8.66896	4.75863	9.30068	4.57115	9.41682	4.55098	10.079	4.5468	10.2679	4.52303
204118_at	5.89684	7.89142	3.52311	8.25765	7.34868	7.31044	4.60625	8.17838	4.92637	7.76963	5.20051	7.25409	2.85276	6.65559	3.99304	6.98269	2.34589	6.75985	2.36611	7.52937	3.65449	9.47034	6.15517	9.31895	4.99293	7.90822	5.74187	9.13667	2.26318	9.89372	3.56025	8.24834	5.95889	9.60918	8.2462	8.75363	5.69746	10.1882	3.00428	8.5247	3.15296	8.28797	3.12549	8.93326	4.39915	9.10934	3.65691	8.18119	3.95545
204122_at	6.65863	8.81299	3.48522	9.97858	4.23717	7.85699	3.7321	8.64206	3.38379	7.41174	2.68625	6.48977	3.3663	8.3346	4.01271	8.29701	3.35726	7.45499	3.46381	7.59448	3.44341	9.75268	3.37942	10.121	3.36896	8.10388	3.36909	9.24483	3.21749	10.1731	3.03005	9.14506	3.46226	9.96546	3.44197	7.48794	3.53494	9.86438	3.36882	9.99658	3.66999	9.25161	3.97726	10.0655	2.83526	9.87276	3.43189	9.81972	3.3499
204135_at	7.16479	8.19059	3.39225	10.1313	3.42514	8.63019	3.30339	9.06853	2.75478	9.15737	3.24628	9.27246	2.72974	7.89373	3.38124	7.05543	2.72641	8.26722	2.74512	8.19303	2.7372	11.1878	2.74905	9.94188	4.05811	8.62889	2.96734	9.563	3.38555	11.678	2.73217	9.48069	2.75304	12.3878	3.2046	9.50309	3.26271	10.4118	4.07833	8.76237	2.73996	9.39563	3.13197	9.84884	3.65308	9.60978	3.24799	9.63526	3.37047
204137_at	7.15704	8.25063	5.8584	9.5986	5.48857	7.67455	4.72292	7.94664	6.22828	7.49631	5.81888	8.03388	6.31664	7.86708	4.90024	7.45565	5.19547	6.97077	5.18252	7.51356	6.01747	8.95765	5.26073	9.4164	5.20884	7.89685	5.80531	8.83289	5.77034	9.86489	5.93333	8.66081	4.71919	9.47567	5.00204	8.14019	3.34775	9.24522	4.69457	8.10868	5.14925	8.0544	5.17456	8.75323	4.45718	8.24117	3.58868	7.9925	4.29834
204150_at	4.58999	7.55248	3.2843	8.82718	3.28225	8.40864	3.26026	8.54185	3.27523	7.84628	3.24555	8.29726	3.24949	8.14469	3.89469	7.80747	2.74959	7.91378	2.38007	7.74748	3.25267	9.03321	3.25806	9.4128	5.4762	8.77758	3.57008	9.63983	3.26366	11.0816	3.24981	9.96711	3.26181	10.2335	3.5713	8.33993	2.38498	11.1037	3.17792	10.2161	3.25605	9.73027	3.00827	10.1684	3.57086	10.3222	3.24686	10.1003	2.23525
204153_s_at	4.06734	5.68814	3.67567	6.91975	5.40964	5.36033	3.08746	6.23223	4.36154	5.81432	4.03992	6.27087	3.75468	5.08847	4.16531	5.77552	3.14936	4.64356	3.79563	4.99754	3.41404	6.41531	4.01648	6.4357	4.76959	5.61667	3.93541	6.76366	3.36017	7.9836	4.14531	6.60714	4.15157	7.88859	5.33625	6.77686	4.72401	8.32911	4.21129	7.25157	3.18667	6.84289	4.15392	7.32949	4.36774	7.2604	4.3427	6.68031	4.47912
204163_at	4.59244	5.27521	3.08314	5.85247	4.09945	6.59292	4.93575	6.55115	3.12572	6.26798	4.15965	6.42632	3.11373	5.53189	3.13938	4.93218	3.86499	5.75892	3.30617	5.5518	3.54694	7.30195	3.96905	7.59526	4.07582	7.08068	3.11686	7.3617	3.12219	8.96777	3.11401	7.48906	4.55319	9.046	3.19425	6.69942	4.74154	9.32459	4.2735	7.11536	3.58733	8.46895	3.12395	7.90475	3.12019	8.7512	3.22197	8.24495	2.99526
204197_s_at	4.24341	5.08524	3.5513	7.28265	5.45936	6.23827	3.9143	5.84549	3.66328	5.07188	3.65417	6.29296	3.75113	5.05754	3.65697	5.33719	3.65543	4.93384	3.66106	5.76576	3.65578	6.99273	3.65983	7.14943	3.65861	6.09276	4.24421	7.2045	3.66048	7.88544	3.25453	6.29203	4.47323	8.35734	5.70249	6.70222	3.66089	8.4167	3.65285	6.5573	3.66084	7.21275	3.74894	7.34165	3.65994	7.7311	3.65632	6.54368	3.65199
204198_s_at	4.70089	5.28578	4.48998	7.55271	5.28857	5.56709	4.63376	6.40194	4.36564	5.78002	4.62888	6.59191	3.48322	5.70497	3.86517	5.52791	4.33289	5.28336	3.74885	6.19251	3.72906	7.09993	4.51475	6.97437	4.63482	6.57911	4.596	7.82431	4.354	8.35491	4.33663	6.75273	5.28523	8.50196	6.34451	7.02509	4.35559	8.85578	4.32401	6.9431	3.852	7.36426	3.66656	7.77883	4.6284	8.04419	3.38159	6.49557	2.79825
204205_at	6.0037	7.37899	3.819	7.22451	6.47865	7.26687	4.73466	7.49375	4.60816	6.91585	4.58037	7.72817	3.45016	6.09886	4.41989	6.06246	3.22282	6.03095	3.31763	6.44513	3.38897	7.7809	4.87895	8.19812	5.29031	7.18821	5.68535	8.5539	3.7368	9.44029	4.30469	7.71308	5.05853	8.76412	6.32264	7.62532	4.7745	9.28676	3.74342	7.73602	3.70866	8.21894	3.9663	8.31186	4.47766	8.57363	4.42597	8.27357	5.07293
204220_at	7.40963	9.06426	4.26544	9.91465	7.43712	7.48349	5.10625	8.28463	5.18213	8.00053	5.22817	8.71426	4.19994	7.84502	4.24213	7.55465	4.2118	7.34831	4.24985	8.09401	4.23308	9.30412	5.60771	9.436	4.23382	7.9908	4.24137	9.08543	3.94149	10.3917	4.22807	8.79847	4.49356	9.8643	8.29066	8.70376	5.41069	10.5367	3.26533	8.67286	4.23863	9.47338	4.24657	9.61734	2.88224	9.79253	4.21598	9.23677	4.03848
204222_s_at	5.28832	7.40628	3.72031	9.14041	5.2923	6.51596	3.71853	6.08168	4.18039	6.77211	4.30894	7.65665	4.11056	6.39849	4.1727	6.99995	3.5766	6.43211	3.7222	6.72915	3.70765	8.31136	4.23649	8.48072	4.21667	6.68379	4.53828	7.20386	3.81215	8.72094	3.823	7.78049	4.23655	9.75365	6.29851	7.63781	3.89476	7.16174	3.70064	7.21291	4.14034	7.18444	3.75015	7.90111	4.21281	7.47755	3.70276	7.60712	3.97711
204232_at	5.32266	7.58735	2.56592	8.15357	3.61926	7.43287	2.6502	7.04773	3.67095	6.69977	2.71736	6.61509	2.65029	6.76111	3.49542	6.25924	2.45781	5.79809	2.46603	6.17584	3.49868	8.56465	2.5506	8.85418	4.12025	7.37838	2.65551	8.42244	2.91711	9.09785	4.11646	8.32163	2.89028	8.85857	3.15575	6.56354	4.12288	8.56104	2.87176	8.93481	3.97109	7.92444	3.63495	8.64	4.12087	8.85179	3.9072	8.53652	4.01364
204235_s_at	7.25877	7.84629	5.54736	8.8886	4.49361	8.16318	6.27904	8.27451	6.12509	7.34796	6.14687	8.85539	7.04777	7.64841	5.71664	7.61207	4.84453	7.50896	6.82021	8.13675	6.60187	9.73913	7.20731	9.64567	8.20928	8.25361	7.44139	8.63559	6.34384	10.2588	7.26401	9.45418	6.89464	9.99263	5.59719	8.23808	7.23135	9.91658	7.1634	8.38126	5.8163	9.16637	5.92778	9.90526	6.81	9.30116	6.70778	9.42754	5.7729
204236_at	5.09463	7.0059	3.23099	8.23936	6.35761	7.9259	3.84301	8.01996	2.92011	7.04295	4.27198	7.76411	2.35236	6.34805	2.76236	6.37323	2.65028	6.07408	2.37734	6.94486	2.36412	7.98676	3.92818	8.89626	2.66003	7.55347	3.61654	7.92041	2.67415	9.44683	3.48589	7.31425	3.57587	8.89797	6.6901	8.26561	2.96406	9.29824	2.64742	7.10763	2.50187	7.8006	2.67053	7.98355	2.86215	7.8497	2.43587	7.47418	2.75596
204237_at	6.98405	8.30613	6.48703	8.94606	5.60011	7.36393	6.57948	8.48591	5.54714	7.03999	5.34545	8.86316	6.67968	7.42627	5.58887	7.39349	5.46859	7.4045	6.26527	7.94017	6.55689	9.51424	6.95323	9.92225	7.02548	8.14746	6.94356	7.8145	6.15621	9.75355	6.58473	8.8799	6.50484	9.70421	5.59164	7.59431	6.44918	9.38949	6.40484	7.98756	5.40455	8.91432	5.57596	9.57585	7.05045	9.45819	6.64964	9.55619	5.62302
204249_s_at	6.67646	7.97012	6.34767	9.77307	8.82351	8.46027	6.34855	8.42818	6.46496	8.27492	6.68921	8.41154	5.92496	7.19786	6.33336	7.12694	5.21404	7.46871	5.79013	7.57141	6.73921	8.96278	6.35883	9.2759	6.70835	8.03025	6.51037	8.87274	5.89913	10.2669	6.3235	8.78972	6.54357	9.55172	7.60472	8.43191	6.33039	10.3127	5.5044	8.57968	5.99299	8.41598	6.07655	8.8486	6.21456	9.3818	6.32059	9.10628	5.99002
204271_s_at	8.34858	9.73499	4.5859	11.4269	3.59707	8.74321	4.41775	9.58025	3.58379	8.99178	3.61322	9.57244	3.55802	9.09442	3.56108	8.44525	3.52328	8.83353	3.53157	8.82991	3.78869	10.8694	4.31813	10.6748	3.55527	8.49903	3.55978	9.4076	3.57221	11.5682	3.55884	9.92482	3.5753	11.2575	4.13329	9.20167	3.55953	10.6819	4.48291	8.87775	3.56286	10.0795	3.57143	10.6559	3.55127	10.651	3.54706	10.793	3.56376
204273_at	6.67676	8.86709	2.67193	11.3474	2.68	9.1711	2.95813	9.54908	2.57987	8.8154	2.49423	10.0666	2.83562	8.95235	2.53573	8.7253	2.49506	8.46159	2.55368	8.63738	2.87803	10.4827	2.57218	10.7487	2.86725	8.88782	2.53307	9.68399	2.74716	11.6884	2.52539	9.84475	2.55171	11.0534	2.51407	9.15289	2.67403	10.456	2.4834	8.55004	2.5345	9.83567	2.55305	10.6452	2.52001	9.85625	2.50558	10.0218	2.48898
204276_at	6.90887	7.00618	5.94936	7.26175	5.95659	6.47748	5.53159	6.76521	6.311	6.45769	6.38793	6.97145	6.44189	6.66381	6.27347	6.52409	6.00349	6.36387	5.9265	6.51498	5.76882	6.84374	6.0744	6.88073	5.77563	6.48901	6.01888	6.74363	5.05063	7.4285	5.89909	6.85606	6.732	7.71676	6.6882	7.08437	6.46881	7.64038	6.4421	6.39378	5.68291	7.15097	6.09847	7.14515	6.86716	7.77287	6.80512	7.43894	5.64442
204284_at	5.86639	7.45521	4.16645	8.26865	4.75197	6.58348	4.55463	7.39821	3.03405	7.44704	3.15715	7.53368	4.77854	6.61143	4.23105	6.64562	3.00502	7.67134	4.19701	7.81196	4.20089	8.54161	3.02797	8.22245	4.20355	6.51668	4.20051	7.05151	4.74555	9.53983	4.62003	7.69041	3.75307	8.25501	3.90425	6.13697	3.89679	8.12778	4.73677	7.14674	4.6652	7.02064	3.615	7.82052	4.20502	6.96721	3.7523	7.34349	4.73474
204319_s_at	7.22118	8.51705	5.45978	8.8124	6.73092	8.04002	6.71524	8.52592	4.86834	7.6911	5.15812	7.64639	6.03976	7.55348	5.4992	7.278	5.43134	7.44123	5.73006	7.40348	5.85346	9.28696	5.87774	9.18826	6.00651	7.6305	6.12331	8.64548	5.64265	10.1238	6.22117	8.78897	6.431	9.42377	6.90625	8.36337	6.05363	9.86249	5.39918	8.69683	5.67196	8.77202	6.25722	9.06992	5.83933	9.07794	5.91809	9.32807	6.26721
204336_s_at	6.61151	7.40528	5.41382	7.98507	7.69307	7.10386	5.11577	7.46764	4.87616	6.90667	5.60515	7.58879	4.67105	6.9488	5.62521	7.07642	5.49607	6.25491	6.25223	6.68425	4.28521	8.05905	6.30706	8.20598	6.06115	7.73512	6.28856	8.22852	5.44808	9.37749	4.70542	7.64502	5.52751	9.26022	8.00876	7.7398	6.94947	10.1211	5.82586	8.67406	4.08845	8.34435	5.86573	8.72001	6.30538	9.57715	4.36434	8.79896	6.06707
204345_at	6.84246	6.90872	5.90719	7.5042	6.67383	6.60084	5.90755	7.53229	5.88448	6.05195	5.81959	7.11593	5.81828	6.37881	6.10465	6.04177	5.82168	6.67569	5.8687	7.02179	6.05316	8.08141	5.88024	7.96434	7.01326	6.77854	6.11968	7.20926	5.8642	8.65437	5.99564	7.97892	6.19663	8.74696	6.14074	7.58546	6.47773	8.79962	5.81865	7.33251	5.82644	8.51325	5.93353	8.62219	5.82555	7.92098	5.82547	8.25077	5.79817
204359_at	4.41377	6.05797	2.38649	7.93392	2.38438	4.40163	2.3816	6.51816	2.37565	5.15988	2.34882	6.26101	2.34811	4.90443	2.36373	5.16906	2.34672	6.61534	2.36609	7.39539	2.3557	9.15957	2.36964	9.21346	2.93711	6.41155	2.36345	7.02456	2.36494	8.33324	2.35227	7.28063	2.37347	7.78076	2.35899	7.21059	2.35826	8.53305	2.34107	6.44833	2.36039	7.67126	2.36691	7.7737	2.35228	7.15793	2.34982	6.87437	2.23298
204363_at	8.42401	9.46995	7.44464	11.1185	7.05727	9.21245	7.30059	9.81253	7.435	8.7332	6.54059	9.67691	7.46288	9.06925	6.8847	8.52458	7.26987	9.29252	7.63218	8.86	7.76587	10.6987	6.5261	9.95747	6.98941	9.1153	7.2294	9.81253	8.15255	11.2911	6.8321	9.95206	7.47058	11.1564	6.95067	8.89647	6.93723	9.85265	6.81797	8.98582	6.91305	10.1182	7.19655	10.3942	7.04677	10.1341	7.29071	10.4154	6.60761
204396_s_at	7.98742	8.67629	3.26258	9.26893	5.30817	7.6031	3.60198	8.37603	4.63666	8.86034	4.9953	8.23188	2.79013	7.41681	3.5814	6.34731	3.55606	7.96461	3.21204	8.41166	4.06739	9.46121	4.72086	8.51349	3.67758	7.24187	3.15058	8.27395	2.6833	11.4356	2.83563	8.147	2.6645	9.48024	5.01985	8.04402	4.26791	10.0116	3.5448	8.2119	3.64448	8.6816	4.59397	8.72278	4.62865	9.20618	3.32618	9.07145	3.89241
204416_x_at	6.23137	8.14655	3.22398	10.4516	4.55466	7.01937	5.11228	7.88001	4.56336	6.57673	5.22112	5.79843	3.36005	7.46654	3.48322	6.1504	4.67797	6.18781	4.98198	6.32092	4.66999	8.98746	5.10556	9.41732	4.55917	7.16724	3.91833	9.02215	3.11009	8.53896	3.37049	7.57863	2.68941	7.89229	4.80033	7.16338	3.55498	9.4574	3.43735	7.78642	4.37875	7.56322	4.69464	7.6762	3.37069	7.70854	4.15213	7.12279	4.47204
204438_at	7.68931	9.01632	5.8323	10.5578	3.926	9.06347	4.53892	9.41418	4.88328	8.49613	6.1983	8.72878	5.5105	8.22351	5.4269	8.17915	5.40407	9.11953	4.57594	8.67844	4.79969	10.1976	5.3139	10.2236	4.97536	8.98786	4.38453	9.72422	4.94847	10.6288	4.19192	9.6257	5.62259	10.6462	5.00067	8.75794	5.51663	9.65779	6.21411	9.75813	4.7438	8.96436	5.18322	9.26044	5.41257	9.40633	5.14438	9.25397	4.69634
204442_x_at	5.85482	6.04161	5.47882	6.85837	5.89367	7.13554	5.98217	7.01029	6.37677	8.24291	6.42721	7.82328	5.24843	6.92255	5.92414	6.55227	5.67785	6.68991	5.25549	6.91628	5.40115	8.12662	5.75053	8.17852	6.36556	8.14504	6.22156	8.54454	6.53519	9.9543	6.65426	9.31363	5.38059	9.07077	5.33128	7.92705	6.06332	9.82735	6.34191	8.22949	6.24831	8.66224	5.91309	8.54802	5.99146	9.21683	5.97312	9.29501	5.59196
204446_s_at	8.84662	8.93	5.98422	9.34138	9.21645	8.73473	7.89253	9.58912	8.43376	8.88864	8.45631	9.19404	4.92704	7.68136	5.49967	7.46342	5.90193	7.83995	5.78274	8.50881	7.14673	9.95278	7.96075	10.3552	6.31198	8.64413	6.69121	9.21528	3.15974	10.7896	2.53261	8.91578	7.33955	10.679	8.78669	9.49005	7.55363	10.8086	6.79665	9.16498	7.28504	9.87187	7.37661	10.1061	8.1251	10.4379	7.31799	9.95023	7.24112
204451_at	8.69899	9.08745	8.56636	10.6228	7.4416	9.32194	8.32855	9.56972	8.13771	8.98866	8.17352	9.61852	8.34702	9.01905	8.04008	8.9326	7.86347	8.99211	8.0686	9.46576	7.66821	9.90796	7.93438	10.4611	7.92003	9.33005	8.18471	9.82028	8.23779	10.4635	7.7285	9.8985	8.3588	10.4811	8.10932	9.61169	7.74918	10.3893	8.02326	9.64245	8.04391	9.80565	8.22897	10.171	8.02364	10.185	7.85972	10.2637	7.73876
204472_at	5.7711	7.50982	4.83649	8.68484	2.87716	7.23349	3.07705	8.07352	4.80462	7.87292	4.47649	6.85894	4.18189	6.80337	4.41839	6.57465	4.16487	7.01962	4.37121	7.21822	5.17502	9.50836	4.4339	7.72027	4.65537	7.56651	4.42179	8.21792	4.99464	10.4408	5.14767	8.12911	4.87782	9.67301	4.41186	7.37453	4.76971	9.35596	5.73037	7.55344	4.65181	7.73783	4.86877	8.63135	4.78139	8.65065	4.40408	9.15281	4.47752
204475_at	7.51846	8.71001	2.96711	9.61725	2.84336	9.40881	2.76775	10.59	2.80266	10.0029	2.6963	8.90458	2.79035	8.61894	2.75114	7.4027	2.79678	9.6019	2.80076	7.41898	2.8066	10.096	2.84436	8.2795	2.57651	7.15572	2.59483	8.31002	2.77131	12.104	2.73993	7.95353	2.76738	10.5793	2.80545	7.18583	2.93796	8.92145	2.68604	8.59554	2.94093	9.27572	2.77488	8.81261	2.84963	9.6854	2.7974	10.5035	2.77388
204482_at	6.65493	7.37007	5.80425	8.0742	5.1024	7.62225	5.58007	7.72723	5.39215	7.62943	5.21379	7.99438	5.01958	6.79543	6.36312	6.95314	4.81898	6.72396	5.03937	7.36568	5.23598	7.73622	5.00691	7.94958	5.71904	6.96702	4.75143	7.23811	4.71656	8.55256	4.92554	8.03293	5.39262	9.1723	5.39118	7.97192	5.61643	10.1661	5.41415	7.83473	5.26983	8.02381	5.07757	8.05662	4.84341	8.16331	4.3468	7.79453	5.88785
204489_s_at	7.34291	8.11921	7.11211	9.13364	7.27034	7.83225	6.30712	7.93092	7.26124	7.68792	6.89942	7.42486	6.53011	7.42435	6.38013	7.25369	6.68001	7.32184	5.94396	7.52231	6.6095	8.59664	6.99594	8.81358	6.81574	7.87345	7.11502	8.45914	6.73092	9.25489	6.44821	7.90619	6.59911	9.5846	7.61148	8.37332	6.8278	9.55489	6.79737	7.97239	5.72991	8.46648	6.47073	8.72171	6.69794	8.88655	6.59519	7.90576	6.82913
204490_s_at	6.57382	6.95817	5.00019	6.78071	6.10912	6.24224	5.26474	6.68353	5.41258	6.34438	5.58122	6.51247	5.55609	5.95366	5.15603	6.14111	5.28183	5.91605	4.51462	6.0803	5.51185	7.36125	5.59363	7.2973	5.33674	6.63523	5.65745	7.29412	5.58156	7.69999	4.89714	6.63627	5.35038	7.94176	6.16187	6.63178	5.70913	8.32079	4.81826	6.67137	4.61767	7.07174	4.85951	7.49533	5.43343	7.91803	6.02233	7.13785	5.89885
204502_at	5.73968	7.17969	5.72074	8.56332	6.30801	7.12481	5.45356	6.86385	5.49623	7.07558	6.32756	7.51342	6.00623	6.88719	6.241	7.25159	5.71375	6.39817	5.0796	6.78876	5.49298	7.6841	5.93	8.25742	4.84778	7.01838	5.41826	7.92141	4.65688	8.43515	4.90781	6.99869	5.40538	8.94821	5.45957	7.11563	5.40239	8.84564	5.4983	7.91621	5.99543	7.47738	5.68836	7.78599	5.95749	8.1891	4.96079	7.95554	5.81884
204528_s_at	10.635	10.9582	9.91148	11.7315	10.926	11.1343	10.2481	11.6293	9.20171	10.2172	9.46678	10.5416	9.8799	10.2929	9.22353	10.2303	9.22197	10.3228	8.91898	10.6093	9.19342	11.4282	9.69327	11.8081	9.28522	10.6369	9.70219	11.0372	9.46449	11.9538	8.99843	10.5321	9.90633	12.0679	10.759	11.4069	9.75494	12.0824	9.15349	10.478	9.04382	11.1905	9.26333	11.6034	10.1254	11.7448	9.94587	11.5349	9.89672
204562_at	4.90213	5.53491	4.43039	8.14997	4.35706	7.17672	4.24725	7.16958	3.89003	7.90864	4.15279	8.07285	4.23294	6.65966	4.23666	7.29345	5.12675	6.35428	5.23118	6.4333	4.23421	8.91931	4.7399	8.70346	4.23786	6.13336	4.22235	7.53264	3.86091	8.31541	3.57987	7.12205	4.07405	8.69226	3.89013	8.20733	4.30471	8.0249	4.2261	7.32823	4.4057	6.73132	4.25368	8.03715	4.23558	7.4502	3.72705	7.46239	4.58006
204580_at	8.02504	10.3264	2.44974	11.6851	4.92494	10.5815	2.2215	9.34463	4.31357	9.62384	2.4894	10.2428	2.02731	9.75412	2.38638	10.1993	2.02214	9.65584	1.95898	9.04721	2.38304	11.7517	2.11092	11.6047	5.61131	10.8708	5.11014	12.3501	1.9623	12.0607	2.77993	11.3229	5.12594	11.5309	5.75479	9.32804	2.307	10.0334	2.01649	11.1399	1.95992	8.68621	1.96008	8.31313	2.38136	11.6969	2.02369	9.54091	2.76231
204589_at	6.92855	7.5758	5.04856	9.06006	4.94167	7.70638	4.46295	7.14605	4.5535	7.62003	3.90285	8.45647	4.4468	6.80407	3.80089	6.64333	3.39142	6.15113	4.87958	6.88063	3.88268	8.73884	4.9622	8.33081	4.20207	6.51099	3.95437	7.08792	5.20424	9.1455	4.9255	8.1922	5.03404	8.88735	4.94071	8.42913	3.76293	9.17411	4.54365	7.08854	4.70575	8.19733	4.28016	8.66292	4.54878	8.74009	4.54879	8.47557	3.63853
204591_at	7.24685	8.39459	2.84779	9.97039	3.00308	9.0194	2.59417	9.15276	2.83747	7.67867	2.49784	8.95895	2.52244	8.52311	2.49943	8.15886	2.48333	8.17297	2.82998	8.63962	2.4941	9.5827	2.74865	10.3038	2.50178	8.39893	2.50161	9.37423	2.82583	11.4907	2.48864	9.84318	2.832	10.7222	3.55033	9.18135	2.98674	10.6213	2.47407	9.21802	2.81914	9.22049	2.50998	9.78799	2.48837	9.9515	2.66218	10.3022	2.96685
204610_s_at	6.14809	6.60592	5.00392	6.53186	5.83342	6.13479	4.05207	6.75848	5.43386	6.61645	4.27699	5.49751	4.70131	5.85734	4.27614	5.97972	4.85719	5.60543	4.51292	5.87465	5.08016	7.16996	5.0599	7.03862	5.07404	6.5162	5.35419	6.95682	5.63383	8.54948	5.23322	6.95	5.84972	8.07077	4.81409	6.80216	6.35708	8.43502	6.23582	6.84879	5.37004	7.62159	5.47499	7.45873	5.74488	8.11037	5.4985	7.58564	4.57079
204613_at	8.52289	9.15618	7.83932	10.3294	10.6809	9.55828	8.26446	9.80214	9.24709	9.51582	9.70769	10.1264	6.80524	8.14796	7.38463	8.29471	7.0596	8.14759	7.38625	8.88153	7.83407	10.3521	8.61648	10.3682	6.95722	8.80499	7.69483	9.66289	5.67099	10.468	6.20181	9.15537	7.701	10.6914	9.85611	9.75447	8.18163	11.0027	7.61332	9.33012	7.71028	9.88637	7.79308	9.76764	8.30364	10.5302	7.45865	9.7104	7.37836
204619_s_at	5.58069	7.224	2.84272	10.1988	2.85089	7.95153	2.83669	8.20372	2.82873	7.13173	2.78681	7.91266	2.78051	7.1534	2.81242	6.66613	2.78264	7.52639	2.81884	7.85761	2.79726	9.32634	2.82591	9.54961	2.7948	7.43027	2.80241	7.84329	2.81523	10.1194	2.79096	8.56995	2.82636	9.39835	2.79494	7.74585	2.6076	9.13888	2.7792	7.93619	2.81341	8.20441	2.82519	8.88306	2.7893	9.05371	2.79004	8.86693	2.75862
204620_s_at	7.33829	8.15122	2.6742	10.3559	2.90268	8.90048	2.79059	9.06799	2.68693	8.58204	3.14464	9.04603	3.1294	7.92688	3.56454	8.04827	2.48442	8.80656	3.04742	8.99958	3.18962	9.90991	2.73089	10.1301	3.29693	8.15909	2.50279	8.894	2.47795	11.1316	2.50562	9.30135	2.51361	10.819	3.39719	8.81068	2.49796	10.504	2.47526	9.42115	2.50103	9.31942	2.51005	10.1308	3.63039	9.54112	3.12613	9.88669	2.46399
204638_at	6.37331	8.07195	2.79551	8.7582	5.07842	6.8843	4.26647	7.2921	2.83512	6.59734	3.03193	6.80061	3.1617	7.92947	2.63635	7.99944	2.53248	6.73862	2.55189	6.13271	3.37241	8.63568	3.46103	8.47759	2.62767	7.86604	3.4538	8.81043	2.78453	9.21832	2.77258	8.74696	3.69294	8.7351	4.9537	7.35299	2.65154	8.6167	3.06475	8.99325	2.55239	8.0992	2.97013	8.45998	3.61516	8.64556	2.53353	8.32892	3.62802
204646_at	8.70634	9.06609	8.23409	10.7989	7.22839	9.54579	7.45069	9.73562	7.81468	9.16877	8.13107	9.97244	7.83876	9.0305	7.38502	8.89313	5.24545	8.50577	6.86891	9.23418	5.77057	10.0649	6.59734	10.4443	7.64409	9.48148	7.71737	9.79181	7.36634	10.8186	7.4758	9.58396	6.31122	10.0322	6.44026	9.21792	6.76392	10.325	6.06957	9.14599	5.77269	8.98632	6.47863	9.57263	6.49457	9.57029	6.07936	9.73533	5.78345
204663_at	7.8099	7.43702	7.83123	6.31665	8.34894	7.01256	7.98025	7.22874	7.40159	6.93184	7.49071	6.47874	8.10593	7.77621	7.69884	7.78506	6.63413	6.69341	7.68924	6.91064	7.5853	6.6234	8.21341	7.03312	8.30318	7.49836	7.61377	7.20359	7.33448	7.03288	7.83112	7.20152	8.09956	6.47162	7.86446	7.12765	8.2911	6.84935	7.80281	7.37999	7.81305	7.29267	8.19801	7.55804	8.20545	7.47683	7.92113	7.5933	7.80577
204670_x_at	11.2521	13.1303	9.54111	14.115	12.0587	12.4368	8.80297	12.5126	9.8147	12.9841	10.1826	12.4625	6.73937	12.9455	9.14568	13.037	5.87929	11.9736	5.5295	12.319	8.68144	13.2073	9.77712	13.5949	8.45832	12.8433	9.36739	13.6201	6.52186	13.9603	6.9308	13.3412	9.48733	14.2446	11.562	13.3695	9.43456	13.3982	7.54788	13.0087	6.61372	13.3259	5.90055	13.6797	8.10542	13.5139	6.26793	13.2919	7.92763
204688_at	6.49893	8.4143	2.9381	9.84678	2.26108	8.12281	2.77287	8.77557	2.21203	7.91501	2.74425	8.58769	2.13388	7.69785	2.79514	7.36718	2.741	8.06212	2.4949	8.22305	2.75209	9.719	2.77906	9.86279	3.27259	7.77949	2.90013	8.47342	2.75888	10.7363	2.50666	9.1732	2.54256	10.4018	2.69692	8.88194	2.29336	10.6018	3.07664	8.4402	2.51893	8.95343	2.24516	9.65721	2.83788	9.44909	2.40956	9.64967	2.1227
204719_at	9.32915	10.6656	2.51313	12.288	2.74807	11.2108	2.67567	11.8294	2.50172	11.092	2.42596	11.6884	2.45901	10.2702	2.89676	9.53331	2.46569	10.8758	2.49381	11.5142	2.47219	12.691	2.49837	12.9843	4.84799	10.6431	2.47981	11.4866	2.49026	12.9384	2.45979	11.7051	2.51351	13.249	2.44659	11.9322	2.50588	12.7694	2.45597	11.0629	2.48139	11.9191	2.4887	12.7244	2.89333	12.2412	2.71655	12.3466	2.40357
204731_at	6.92386	7.56264	4.28228	9.14573	3.87601	7.6666	5.04631	8.38708	3.74555	7.83464	4.82925	7.98493	4.6399	7.12992	4.51636	7.00758	4.39796	7.87702	3.74263	8.40093	2.48353	9.52689	4.64494	9.47779	4.49087	7.02247	4.19726	8.36754	4.44482	10.5556	4.26909	8.77136	5.2686	10.371	3.68325	8.49328	4.91797	9.97	4.82274	7.92398	3.78418	8.54983	4.84714	9.08392	4.42253	8.33655	3.54117	8.6264	3.5487
204759_at	8.17194	9.14965	8.42629	10.6618	8.19981	9.41374	7.46324	9.37667	7.9143	9.11108	8.77033	10.0674	8.53573	9.49951	8.0113	9.41882	7.64094	8.72789	7.84527	9.35591	7.91183	10.497	8.24838	10.6475	7.90404	9.05093	7.84056	9.96646	7.52049	10.7228	7.45219	9.74612	8.18744	10.7642	8.70705	9.69329	7.35501	10.4626	6.88432	9.75316	7.34279	9.7064	7.25686	9.961	7.39773	9.78018	7.51095	9.73247	6.96403
204774_at	7.70336	9.36267	5.17538	10.4987	7.86588	8.70506	5.48447	9.10623	5.09241	8.46204	5.7844	9.27836	4.90998	8.14428	4.91674	8.25192	4.50067	8.45296	4.48922	8.57701	4.47636	10.1091	5.53019	10.324	4.79155	8.56119	4.8289	9.36313	4.48457	10.826	4.45731	8.97263	4.80091	10.5816	8.28205	9.45907	5.36225	10.4039	4.49269	8.82627	4.47124	9.47329	4.48958	9.71705	4.50527	9.49604	4.4856	9.3928	4.33096
204777_s_at	4.92759	6.82088	4.02054	8.19676	4.38609	6.1713	3.82116	7.57168	4.06916	6.67042	3.72184	7.9548	3.73377	5.83481	4.05988	5.4128	4.05275	5.92718	3.76578	6.66656	3.74289	6.42206	4.05893	7.42381	3.59232	6.82353	4.05934	7.59405	3.78205	9.0645	2.53948	7.23403	3.98688	9.25188	5.75779	8.11114	4.54598	9.06563	4.05243	6.15978	3.74861	8.20032	4.06564	8.48275	3.7314	8.05701	2.93657	7.10118	4.0487
204785_x_at	6.66462	8.12711	5.80946	7.87555	5.66958	7.15375	5.49231	7.98604	5.79771	7.03099	4.40147	7.58284	5.75336	6.35603	5.0676	6.82194	5.15151	6.90672	5.31201	7.07628	5.63526	6.92507	5.60178	7.58901	5.55843	6.90102	4.94487	7.57029	5.78648	8.77807	5.97436	8.07795	6.10766	8.53814	6.25691	7.06165	4.89223	8.17061	5.71007	7.52857	5.77647	7.24005	5.91439	7.96288	5.76485	7.85963	5.62501	7.86985	6.25841
204786_s_at	7.99482	8.75581	7.92518	10.4275	7.48914	8.1279	7.18821	9.04181	5.70636	7.26685	6.24662	8.14999	6.86263	7.46768	6.00217	7.41841	6.13685	7.83386	7.01811	8.0234	6.84185	8.83119	7.02735	9.20132	6.93205	7.7715	6.82931	7.70501	7.14545	9.61647	7.56635	8.55966	7.08127	10.0997	8.22513	9.27617	7.29844	9.93727	6.90459	8.5272	7.55191	9.12641	7.94337	8.91557	7.62559	9.63728	7.52208	9.34234	7.74937
204787_at	5.71554	8.12065	2.7782	8.25786	2.62801	7.73883	2.95495	7.97707	2.93018	6.44642	2.60524	6.90615	2.61938	7.01858	2.83332	7.47469	3.16265	6.98178	2.94505	7.24039	4.005	8.10277	2.94426	8.95632	2.97295	7.23264	2.61061	8.93253	2.94472	10.1746	2.60492	8.86521	2.62535	9.73201	2.61439	6.99115	2.61156	9.17185	2.80048	9.55134	2.94502	8.45286	2.61611	9.0021	2.94342	8.33259	2.60202	8.64301	2.93628
204796_at	3.2406	6.50939	2.69856	7.90053	2.70682	4.79287	2.69976	6.73707	2.74562	4.48554	2.66854	6.31035	2.66217	4.98984	2.68243	4.27056	2.67107	5.84053	2.68375	6.50669	2.67539	7.57457	2.68798	7.98072	2.67551	5.77035	2.67888	6.62764	2.68365	8.38082	2.67548	7.17841	2.69201	7.66745	2.68661	5.5171	2.68095	7.58522	2.99602	4.20958	2.679	6.86233	2.69112	7.33744	2.69135	7.13392	2.66842	7.28009	2.65409
204820_s_at	10.2285	10.443	9.86827	11.2143	10.3107	10.4152	9.92834	10.7604	9.42054	10.4593	9.93224	11.3653	9.06385	9.98543	9.58062	9.84285	9.09063	10.0698	9.2659	10.2619	9.22698	11.0145	9.81046	11.1924	9.81009	10.4484	9.80204	11.3397	9.2993	11.8801	9.90857	11.0429	10.0455	11.4554	10.4476	10.8921	10.2526	12.3981	10.1187	11.1631	8.76887	10.5523	9.07397	10.7901	9.93629	11.1115	9.34084	10.7463	10.0944
204821_at	5.60418	6.44975	5.45608	7.28685	5.85344	6.88131	6.20062	6.97037	4.74619	6.81489	6.13871	7.18004	5.37836	6.16848	5.05186	6.25109	4.95046	6.22753	4.52639	6.38293	5.59433	7.82391	5.95991	7.80073	5.68424	6.71003	5.97605	7.7914	5.55816	8.32623	6.25812	7.26936	5.66856	7.76177	5.63681	6.70838	6.16457	9.02895	6.1761	7.43808	5.6594	7.51376	6.17856	7.97271	4.57281	6.58895	4.31625	6.37726	5.73786
204829_s_at	5.63627	7.60672	3.85409	7.28926	4.6449	6.63268	3.80303	7.44066	4.08202	5.9074	4.19025	5.8332	3.82156	6.20689	3.90668	6.00972	4.23737	5.70202	3.85724	6.05206	3.83854	7.43429	4.06177	7.99073	3.83681	6.58097	3.84619	7.57887	3.85377	8.33147	3.83292	7.7127	3.8591	7.80821	4.64681	5.37331	3.98946	8.29524	3.81846	7.73767	4.05388	7.55319	3.853	7.96433	3.79888	7.96546	3.88109	6.94443	3.80487
204834_at	8.67598	10.3638	8.75883	11.9211	6.61363	10.5493	7.85624	10.4858	6.22832	9.1701	7.27632	9.8325	8.06801	10.1486	7.27283	10.2035	5.65121	9.48897	6.49384	9.59132	5.27636	11.0611	7.28099	11.2695	8.6089	10.3914	8.69978	10.8679	6.49083	11.7498	8.56897	10.8238	6.92372	11.936	6.19863	9.91975	6.81115	10.8045	8.24327	11.3374	8.62651	10.315	8.46321	10.8891	7.1052	10.7117	6.19131	10.8539	7.10567
204846_at	4.50202	6.67449	2.90114	7.31938	3.03238	3.78902	2.9113	5.17312	3.32705	6.17205	2.74671	6.72329	2.74579	4.82392	3.11321	5.26097	3.30489	5.78484	2.9497	6.33022	3.31819	7.46341	3.32407	6.7568	2.79282	5.56058	2.78774	7.06271	3.32353	8.50524	3.31546	6.38599	2.80707	7.42324	3.33642	5.604	2.859	7.76351	2.74528	6.56274	2.79304	6.38452	3.32526	7.07408	3.32162	6.77194	2.75776	7.06104	3.35671
204872_at	9.48811	9.7415	9.21825	11.0563	9.49849	10.0775	9.23477	10.4347	9.85774	10.6005	9.58145	10.4325	8.96478	9.76104	8.80887	9.46767	8.66599	9.49091	9.01476	9.97915	9.21214	10.9129	8.32387	10.9957	9.26621	9.81574	8.79679	10.0078	9.19646	10.9775	7.94171	9.83707	8.96256	11.7037	9.48809	10.459	8.76535	11.4706	8.76296	9.97927	8.98763	10.3002	9.00194	10.36	8.32963	10.2899	8.41183	10.2625	7.84322
204891_s_at	5.70135	6.60175	4.77434	6.65868	8.26155	6.84828	5.71871	7.67264	6.19934	7.35558	6.14574	6.89097	5.23305	6.24805	5.18398	6.29719	4.03667	5.83826	3.6456	6.70858	3.586	7.68453	5.34707	7.78975	5.51085	7.06845	5.98573	8.52767	4.80321	8.98594	3.46182	7.01681	6.32194	8.36248	7.14938	7.91103	6.23058	9.82904	4.45791	7.11303	4.41254	7.58726	5.89165	7.63126	5.77512	8.25348	4.97825	7.21955	4.56056
204894_s_at	7.31552	8.34888	3.51677	10.3136	3.42143	7.55914	3.34569	8.53037	4.94574	7.68004	5.09869	8.42546	3.21843	6.87706	4.87847	7.24385	2.99582	8.6729	3.10206	9.33874	4.32119	10.5102	3.29911	10.4074	4.90052	7.89148	3.61452	8.11133	3.28083	10.3996	3.2537	9.48093	3.28022	9.91955	5.36866	8.34934	3.25383	10.0124	6.19376	8.62253	3.62239	9.35344	4.59228	9.72818	5.19477	9.33701	3.34723	9.71721	3.20707
204906_at	5.19551	6.8172	5.81916	7.72126	4.77358	6.16267	4.66557	6.43532	5.24996	6.54699	4.4985	6.76319	5.45176	6.70276	5.08671	6.64259	5.64718	7.06958	4.71769	6.72332	5.2992	7.99969	5.56067	7.74128	6.03122	6.7924	5.40767	7.1785	5.53919	8.68248	5.61286	7.83065	5.67742	9.19714	5.39247	7.80679	5.63537	8.4776	5.15944	7.60203	5.57655	8.08514	4.78846	8.2077	5.23869	8.29893	5.55563	7.7045	5.19377
204912_at	6.49867	7.80193	3.45888	8.51288	5.46815	7.69511	3.45294	8.50921	3.27145	7.1135	3.52403	7.08668	3.52472	7.31472	3.44147	7.11684	2.87074	7.02002	3.44095	7.27882	3.52756	8.71754	3.62848	8.99446	3.53075	7.66618	3.86957	8.62429	3.53295	10.0096	2.87555	8.53266	3.1221	9.64455	5.33858	7.71601	3.79732	9.81783	3.01429	8.51825	3.437	8.9986	4.02321	8.85185	4.09467	8.70848	3.15816	8.19672	2.99272
204923_at	4.6944	6.37238	4.8074	6.32894	7.35676	6.82429	5.3343	7.63829	5.33593	6.93176	6.09944	6.99828	5.32676	6.04023	5.76403	6.71305	5.32919	5.81662	5.30241	6.51499	4.74172	8.1887	5.55264	7.9142	5.85544	7.61257	6.40676	8.37782	4.74603	9.28379	4.919	7.67378	5.42857	8.92421	7.47152	8.04227	6.05651	10.2726	4.73898	8.62787	4.74673	7.46221	5.47888	7.59278	5.93888	9.00099	4.67283	7.78098	4.81687
204931_at	6.64904	8.38174	2.48308	9.1994	2.36927	7.88927	2.36885	8.62098	2.36347	7.63897	2.33483	7.78205	2.33146	7.4215	2.35013	7.04484	2.53288	7.41277	2.35408	7.54039	2.34177	9.09775	2.35808	9.10941	2.84478	8.12324	2.34877	9.0608	2.679	10.3799	2.33847	8.80078	2.3605	9.12336	2.34429	7.79721	2.40188	10.498	2.82019	9.12089	2.34831	8.95903	2.35398	9.88431	2.83839	9.62129	2.33591	9.67733	2.31782
204939_s_at	3.54895	5.34058	2.96907	7.21778	2.87706	3.45236	2.87417	4.69347	2.87088	4.94667	2.83861	5.08851	2.85424	2.8955	2.85446	5.94825	2.73918	7.53798	2.86322	7.55902	2.84748	9.52745	2.86693	9.10755	2.86201	4.4468	2.85603	4.56211	2.86442	8.56978	2.8522	7.34483	2.79697	7.07327	2.86151	5.40942	2.76613	6.34178	7.73904	3.97014	2.85298	7.13222	2.86206	7.69352	6.01577	5.6479	2.84946	6.8135	2.81807
204955_at	6.84374	7.95097	5.68951	8.22061	5.09538	7.48019	6.13918	7.79386	6.00893	6.99994	3.17162	7.929	6.00227	7.30564	5.72586	6.80546	7.16725	8.26246	6.55057	8.52961	6.33843	8.48722	4.92614	8.46927	5.12353	7.5634	4.33578	8.54494	6.70199	9.33704	5.92169	8.75582	5.57435	8.40779	4.58819	7.00628	4.74062	8.8066	5.63285	7.84736	5.86186	8.52492	5.8771	8.53071	5.35711	7.9461	5.96972	7.99118	4.46195
204971_at	6.04149	7.41657	3.66244	7.59098	5.87071	6.48115	4.47555	7.49314	4.34711	6.13582	4.28127	6.79444	5.5446	7.26501	6.00525	7.18585	5.51211	6.5194	4.50731	6.90074	5.65658	9.15709	4.63263	8.66763	3.14967	6.13784	4.7816	7.82415	4.38043	8.01452	5.03585	6.34585	5.48448	7.33884	6.14576	6.52716	5.58952	9.61307	5.0706	8.12086	5.33269	7.8506	3.94921	7.78052	4.85578	8.47943	4.81967	7.67326	6.04518
205003_at	6.80415	7.4778	5.10088	7.98315	4.46691	6.92085	5.28601	7.18341	5.06918	6.60095	5.05098	7.15626	5.07588	6.92998	4.577	6.13124	5.24094	6.62321	4.70543	6.96344	4.44143	8.31016	5.1684	8.64386	5.6227	7.11138	7.07442	8.29178	5.88253	8.46464	5.45445	7.31831	4.88842	8.30866	4.69465	7.05495	4.79288	7.96997	5.64334	7.27192	4.6852	7.05322	2.88878	7.35621	4.563	7.33866	4.67965	7.04866	4.66746
205051_s_at	7.22892	7.89756	4.96348	8.87749	6.11175	8.07843	5.5147	8.41955	6.53663	8.06537	6.81655	8.5116	3.78337	6.69085	3.4883	6.71802	6.04526	6.9985	7.33116	8.04354	5.45217	8.96271	5.77664	9.05589	3.82501	7.5666	3.45885	8.24505	3.46938	9.84623	3.26269	8.69311	6.11793	10.1425	6.50877	9.00206	5.55555	8.86432	5.41519	7.57499	5.06153	8.81373	5.13663	9.31038	5.26594	7.97534	4.73267	8.05736	4.68978
205098_at	3.36672	6.26473	2.8201	8.29926	3.75387	6.34214	2.98653	6.79241	2.48156	4.94602	2.47018	5.97154	2.17002	5.66576	2.47371	6.43357	2.471	4.67	1.91699	5.02498	2.47329	7.84035	3.27565	8.35886	2.50634	6.22533	2.47287	7.58883	2.47827	8.03957	2.47107	7.20245	2.59372	9.63596	3.35583	6.62281	2.86514	8.04786	2.64897	8.41729	2.47757	6.36175	2.4801	6.7453	2.69547	7.88918	2.16781	7.01884	1.87913
205110_s_at	6.18209	6.62814	7.43471	8.73448	4.54636	7.19121	5.38009	6.25969	2.93801	6.17774	4.10784	5.88383	5.42629	6.18905	4.77303	5.64162	5.19761	6.59814	5.68841	7.48319	6.8919	8.23118	7.30412	8.40189	3.80728	6.0089	5.15582	6.1202	5.59587	7.60115	5.75806	6.98206	5.00098	7.39111	5.39354	7.13961	3.69221	6.763	4.02444	5.88452	3.81067	6.28675	4.48273	7.03562	4.39486	5.71308	5.1948	6.51481	4.281
205116_at	5.0212	5.71133	4.34529	7.20648	5.09149	5.99229	4.64384	6.70517	4.64491	5.73163	4.43666	6.52564	4.21138	5.77812	4.65084	5.45809	4.25381	6.22192	4.643	6.12087	4.63673	7.25317	4.64106	7.3957	4.63917	5.54166	4.34009	6.17559	4.64473	8.1937	4.38766	6.33831	4.64526	7.73802	4.63957	5.83325	4.64182	8.34595	4.63273	7.35913	4.30608	6.41777	4.34309	7.80695	4.63973	7.45535	3.5658	7.34306	4.86397
205128_x_at	8.02913	8.96137	6.8913	9.96587	8.7412	8.85719	7.66235	8.60718	8.44711	9.10571	8.62355	9.54207	5.60318	8.59936	5.5492	8.36219	6.60452	9.77994	6.24153	8.6946	7.26733	9.81987	7.57883	9.60602	5.02324	7.87505	6.0282	8.82331	4.35944	10.243	4.65789	8.84772	6.93721	9.78528	6.11819	8.53661	6.94159	9.10478	7.11301	8.81897	6.55534	9.38255	6.77119	9.15428	7.36681	9.33633	7.10946	9.42111	5.84113
205159_at	8.1992	9.67904	2.75829	11.4358	6.79666	9.87459	2.76541	10.1686	2.75003	9.52852	4.79795	10.1938	2.6145	8.87958	2.96885	8.55893	2.6171	8.35094	2.62308	9.08687	2.72672	10.7957	2.87273	10.839	2.7332	9.31308	4.91195	10.1345	2.73785	10.939	2.61609	9.23215	2.91749	11.1329	6.78481	9.64127	3.17763	10.9589	2.61454	9.34971	2.73349	9.52843	2.624	10.1376	2.62148	9.67367	2.61994	9.19067	2.81865
205200_at	7.84126	8.8475	3.52107	9.04356	2.78975	6.77891	2.84513	7.90327	3.08129	7.22149	2.75654	6.73368	3.62557	6.99929	2.69152	6.68116	2.78006	6.75084	3.70292	7.5921	2.65802	9.3174	2.78412	9.36696	3.0416	6.64628	2.65859	7.51258	2.991	9.57186	2.77898	8.47954	2.78652	9.4671	2.78172	8.19844	2.7844	10.4196	2.77699	8.49457	2.82853	9.12055	2.66473	9.36836	2.78323	9.34198	2.79743	9.72627	4.02043
205242_at	3.16854	5.63085	3.16712	6.86709	5.34631	8.2039	3.16591	8.76017	3.27912	3.89973	3.44363	4.79149	2.72467	6.37338	2.75827	6.94699	2.73085	3.15321	2.95049	7.21418	3.13949	9.29183	3.15424	9.98565	2.82325	7.29726	5.36896	9.95775	2.83512	9.66547	2.73879	6.99282	2.88238	7.0006	7.30458	8.7158	3.46414	11.6067	2.72232	9.11951	2.77896	8.61496	2.7644	6.60366	3.25518	9.92983	3.13378	6.99445	4.00799
205267_at	9.09495	10.4683	5.57106	11.893	10.9959	9.92981	7.05834	11.0073	5.71241	9.88072	7.42533	10.6643	2.58399	9.22169	5.81258	9.07308	3.18723	9.23229	2.37146	9.69524	5.99578	11.5195	7.33049	11.6349	4.83671	9.5928	6.98383	10.9745	2.90905	11.8913	2.39158	10.1976	6.28866	12.1314	10.2205	10.7401	7.21153	12.1754	3.38564	10.4744	2.3498	11.2893	3.35965	11.4788	5.65056	11.3618	3.37631	10.812	6.82755
205269_at	5.79977	7.53909	4.50125	8.91102	5.81786	7.96016	4.82801	7.67957	4.41377	7.29467	4.93981	7.93039	4.13823	6.34375	5.12276	6.23577	2.91341	6.46969	3.44754	6.88825	2.99566	8.30452	4.32775	8.67284	4.89833	7.62905	5.04175	8.55366	4.22542	9.79747	3.19723	7.58374	4.9169	9.0875	6.89173	7.94517	4.8213	9.85704	4.21007	8.10551	4.18627	8.31069	4.68125	8.6026	4.24614	8.71977	4.15755	8.35049	4.16806
205270_s_at	4.23371	4.44332	2.8843	6.14867	4.31903	6.00684	3.97679	6.07338	4.22729	5.83866	4.20203	5.94923	3.55008	4.8931	4.21601	5.29779	3.2847	4.6001	4.19864	4.94243	4.19185	6.91213	4.04499	7.15561	4.42906	5.75404	4.51332	7.58335	4.25739	8.71321	4.18916	6.62925	4.32638	8.19656	5.46217	6.14244	4.19738	8.38183	4.18713	7.06256	4.21258	6.97811	4.30537	7.07476	4.02803	7.46149	4.1895	7.58779	3.02538
205298_s_at	6.63831	7.70475	6.02053	8.53359	6.19757	7.0271	6.27934	6.81125	5.47821	6.42585	5.98908	6.83521	5.46368	6.66762	5.9521	6.74866	5.32411	6.20041	4.95293	6.12772	5.64669	8.17797	6.07123	7.94447	3.82862	6.57946	6.15149	7.69773	5.5617	7.78254	5.82505	6.99632	6.15081	8.25117	6.52898	7.42928	5.39671	8.35687	5.37029	6.64772	5.32605	7.03569	5.84656	7.23764	5.60091	7.51229	5.90931	7.08505	5.85587
205308_at	6.21059	6.2165	5.58098	7.36126	5.64289	6.40163	6.14942	7.3122	5.96939	6.51642	5.88583	7.12884	5.89334	6.45939	5.87475	6.22019	5.23549	6.05702	5.2199	6.44234	5.77494	7.43086	5.96992	7.92731	6.09131	6.31892	5.93305	6.76952	6.03444	7.85667	5.64217	7.12094	5.7967	7.91944	5.97257	6.94511	5.83185	8.29272	5.47387	7.12689	5.54314	7.07477	5.56381	7.78132	5.66358	7.32139	5.3107	7.42315	5.69871
205382_s_at	10.2817	11.1646	8.15881	11.5389	6.81782	9.99272	6.84799	10.6537	5.80397	10.4001	5.54707	10.1263	5.66089	10.0014	5.74707	9.92128	6.22073	9.96988	6.13221	10.335	6.49121	11.779	6.55358	11.7595	6.80708	10.4652	6.37963	11.4504	6.37088	13.1038	5.89714	11.6743	7.367	12.8288	7.11517	11.2877	6.63458	13.1355	6.70707	11.7672	6.83256	12.0641	6.85756	12.8306	7.12037	12.3806	7.36609	12.7617	6.65487
205383_s_at	7.35682	7.45506	7.33725	9.26757	7.2065	7.76966	7.66687	8.65087	7.17008	7.88504	7.56035	8.66521	6.98641	7.70336	7.26045	7.59386	5.91934	7.51338	6.7319	7.78386	6.96794	9.38671	7.19788	9.56235	7.24355	7.98713	7.22347	8.75013	7.45352	9.88954	7.39724	8.94202	7.23942	9.98403	7.90486	9.10581	7.00725	10.2185	7.25776	8.5317	6.83483	8.89237	7.22163	9.24536	7.18575	8.88438	6.9475	8.99115	6.25468
205407_at	6.70049	8.23057	3.75915	9.58804	4.65345	7.92436	3.46626	8.65914	3.09822	7.72252	3.28387	8.74407	2.75819	7.69744	2.7169	6.89157	3.37311	7.18702	3.2096	8.13544	3.38123	9.50614	2.99652	9.85732	4.05391	7.7178	3.84723	8.32627	3.3792	10.298	3.26893	9.14512	3.93589	9.873	4.55629	8.45646	2.72952	9.99102	3.83082	8.28641	2.67018	8.79762	2.57748	9.33337	3.38256	8.71852	3.38264	9.07382	2.69367
205419_at	4.56836	6.65968	2.96447	7.39685	5.23271	6.62576	3.48931	6.9575	3.52674	6.07286	3.69729	6.8102	2.58815	6.04926	3.63691	5.38087	2.5933	5.93363	2.61915	6.31504	2.60241	7.90645	3.71205	7.86531	2.8557	5.8339	2.76523	7.15942	2.61515	8.22973	3.20802	6.25917	3.99062	8.91088	6.39842	7.78803	3.58751	8.78049	3.44092	6.5553	2.60787	7.23117	2.79127	6.88194	4.18605	7.77715	2.72666	7.14352	3.77339
205430_at	6.04488	8.31249	2.98872	10.7207	2.84588	8.07725	2.84784	8.3596	2.84176	6.75467	2.79765	9.24242	2.7823	7.81883	2.83625	7.22664	2.79896	6.52914	2.83224	7.78606	2.82455	9.03543	2.96277	10.1807	2.83923	7.43199	2.82706	7.92945	2.83246	9.83209	2.81991	8.93715	2.84084	10.2963	2.81602	8.69637	2.8247	9.90014	2.81221	8.40236	2.82801	9.0349	2.83291	9.34961	2.81984	9.04551	2.88821	9.22163	2.7761
205431_s_at	4.5825	6.29632	2.43049	7.80593	2.70447	6.68144	2.70079	7.54816	2.70162	4.96222	2.40269	7.32722	2.40167	6.1575	2.41563	5.21695	2.39902	5.66012	1.96542	5.93758	2.41002	7.30073	2.42139	7.43402	2.69361	5.59945	2.41155	6.94557	2.69663	8.80833	2.40526	7.54396	2.42593	8.32586	2.70628	5.95924	2.41147	8.33938	2.39798	6.83042	2.41303	7.24116	2.41969	7.54835	2.40551	7.64817	2.68528	7.89408	2.67874
205433_at	5.30469	6.6336	2.47725	7.40403	2.47669	3.42045	2.47903	5.6854	2.46274	5.50661	2.42934	6.65033	2.39677	3.78466	2.43514	5.46178	2.42819	6.99221	2.44939	8.39183	2.45905	9.18513	2.45991	8.95366	2.44408	6.27267	2.43469	6.45383	2.44468	8.44109	2.43051	7.19023	2.44484	8.04012	2.43874	5.87702	2.46079	7.43115	2.4223	5.13885	2.43688	7.7362	2.44421	8.06658	2.48686	7.39688	2.43395	8.13842	2.38144
205479_s_at	5.73238	7.62978	2.75419	9.68733	3.40853	7.53755	2.20151	7.87176	2.74948	6.2167	3.35037	8.28151	1.81284	7.08921	2.85735	6.60046	2.88202	6.64474	2.73998	6.67916	2.73172	8.6093	2.744	8.3331	2.73181	7.62426	2.56273	7.93433	2.73982	9.32606	2.1165	8.20402	1.98416	9.79125	2.87675	7.37646	2.73262	9.16883	3.61408	8.05251	2.92695	7.98919	1.82448	8.48817	2.73423	8.15607	2.72453	8.43678	2.71198
205523_at	7.76263	8.63925	3.58473	10.2361	6.12742	9.02721	5.20839	9.16878	4.48927	8.24995	5.04131	8.81105	3.55625	7.54101	3.73664	7.45014	3.20855	8.71546	2.72657	8.84332	2.967	10.0656	2.73266	10.2012	3.46177	7.9242	2.76055	8.76911	6.63215	11.6264	4.55746	9.37234	3.73666	10.5993	2.70447	8.53848	4.04855	10.1811	3.43379	8.68639	3.06505	9.35763	3.69324	10.4183	3.83715	9.82773	4.17091	10.3137	2.98819
205524_s_at	5.34794	6.23168	3.09324	8.02598	3.7551	6.19967	3.90789	6.02552	2.31149	7.36569	3.81892	6.64478	2.7343	5.59333	2.60615	5.90719	2.30264	6.49974	2.2413	7.05356	3.01109	8.42185	2.74585	8.06759	2.73779	6.29031	3.15623	7.37468	4.71204	9.66081	4.28619	7.68295	2.63673	8.50264	2.74039	6.40068	2.93371	7.29828	2.72551	7.18986	2.99387	6.97968	2.37187	8.10759	2.73268	6.71368	3.32698	7.66055	2.28424
205529_s_at	4.51461	6.31914	2.8516	8.05747	2.93008	6.56129	3.20879	7.35865	2.91472	5.50059	2.83823	7.30008	2.83863	5.33149	2.8923	4.60183	2.83814	5.05028	2.8486	6.65245	2.8426	6.88354	2.84703	7.75845	3.37234	5.86368	2.84153	6.60499	2.84686	7.43055	2.839	7.51926	2.85091	6.8365	2.84526	5.85083	2.9905	8.7246	2.83769	5.95023	2.8453	7.50847	2.84876	7.59637	2.88114	8.06576	2.87639	7.83486	3.11897
205547_s_at	4.21095	7.00448	2.44224	8.22003	2.86436	7.86537	2.8352	7.4846	4.07193	8.4454	3.89135	8.76812	2.95662	6.84952	3.07602	7.95649	2.95042	9.66726	2.64098	9.8362	2.95796	11.0681	3.4544	10.5981	5.77026	8.78741	2.98584	9.49028	3.35937	11.7578	4.06006	10.8573	3.00227	11.3977	2.43552	8.84781	4.06838	10.7835	9.79072	9.15969	3.96462	10.7376	3.69118	9.7447	8.26275	9.88142	3.48646	10.5988	4.05535
205554_s_at	8.34672	10.509	3.56058	11.2518	5.51205	9.39266	2.66613	9.88573	4.8561	9.55044	3.29838	9.02197	2.55597	10.183	3.60999	10.0146	2.99549	8.97719	2.43593	9.43113	3.11945	11.5288	4.48855	11.6129	4.92349	10.8764	3.80997	11.4614	3.23279	12.3556	2.42448	11.2304	4.84629	11.1463	5.25911	9.36007	4.57982	11.58	2.87569	11.1538	4.79547	10.6436	2.92144	11.3363	2.54429	11.4832	2.42209	11.1165	4.2497
205569_at	3.27461	5.6127	2.41804	7.35408	3.68961	6.88049	3.2736	6.77761	3.08257	5.66673	3.08416	5.59643	3.05354	5.54094	3.08716	6.32074	2.44651	5.82681	3.09293	6.24317	3.0869	7.57072	2.4039	7.5882	3.15079	7.09739	3.26781	8.65956	3.27051	9.04345	3.08524	6.60321	3.32701	8.39567	3.31041	7.5201	3.10253	9.25327	3.2932	7.28585	2.39153	7.36241	2.78629	6.18821	3.07604	7.54459	3.08773	5.2542	3.1554
205590_at	4.79671	5.33743	4.53932	6.16281	6.98832	5.79492	4.7177	6.42021	4.61293	6.40368	5.10918	6.45173	4.1429	4.91197	4.3453	4.95939	3.51614	5.32639	3.77139	6.13957	2.9916	7.24015	4.59092	7.21852	5.31553	6.07248	4.17362	7.64266	2.99863	7.34577	2.95262	5.38479	5.41928	7.91714	7.28016	7.62817	4.16997	8.78271	2.86183	6.08713	3.05569	6.83388	4.57554	7.13256	4.56168	7.03994	4.04864	6.3881	4.32409
205624_at	8.3846	9.65762	5.48619	11.0156	2.71439	8.9063	2.57033	9.50461	3.04176	9.83985	2.56517	10.2306	2.58611	8.69754	2.57044	8.44103	2.56387	7.69752	2.19564	7.97152	2.18881	10.8928	2.5737	10.69	4.9963	9.40919	3.74355	9.86651	2.5674	11.8377	4.41147	10.3691	7.18473	12.2473	8.21338	10.4438	3.99537	10.7009	3.1202	9.13362	2.70577	10.6159	4.17588	11.3626	5.48492	9.529	4.24012	9.84216	7.19506
205718_at	6.61284	7.9343	5.94896	7.91494	6.58614	8.00583	5.94663	8.47236	6.03681	7.04648	5.91012	7.38657	5.93589	6.74827	6.08472	7.40216	6.00425	6.69354	5.19161	7.3227	5.99552	7.77582	5.85172	8.42762	5.9418	7.49924	5.74728	7.98025	5.32511	9.13189	5.89126	7.78933	6.15024	9.70081	6.37627	7.94677	5.94442	9.36026	6.07968	8.72847	6.02046	8.5393	5.31457	8.72607	5.98799	8.94543	5.93708	8.61665	5.74441
205786_s_at	4.98069	6.66283	3.59063	8.36991	3.48478	6.29422	3.48088	6.9435	3.42159	5.31767	3.26635	6.25176	3.46609	6.2584	3.47009	6.16269	3.26686	5.62284	3.30012	5.40079	3.46751	8.40983	3.49273	8.28122	3.4708	6.84008	3.47729	7.47128	3.48842	8.66511	3.2734	6.70383	3.04882	8.63874	4.05698	7.28356	4.03125	8.56537	3.45883	7.21233	3.48392	7.3493	3.29572	7.34981	3.46702	7.95639	3.18215	7.17861	3.4942
205798_at	4.19247	5.93467	2.45902	7.08873	5.7887	5.91647	3.00578	7.03508	3.64229	7.27405	3.63386	6.5551	2.42832	5.64236	2.7174	5.91658	2.4305	6.03526	2.44206	7.28243	2.71267	8.32238	3.68601	8.18203	4.77953	6.4635	3.00865	7.65854	2.43716	9.41552	2.43262	7.01901	4.85265	8.99508	6.86224	8.37353	3.58104	9.74377	2.43065	6.76711	2.43864	8.53677	2.43885	8.19238	2.43877	7.68439	2.43297	7.16636	2.4274
205801_s_at	5.69801	6.82269	3.07562	9.35052	6.36068	6.34779	2.97326	7.03317	3.06405	5.54772	3.03395	6.80895	2.9532	5.41518	2.95349	5.72755	3.02645	5.74355	2.96714	6.44016	3.0371	7.49595	3.17559	8.19357	3.01979	6.40451	3.71981	7.46071	3.05264	8.13131	2.96226	6.71437	3.40495	8.34129	5.66776	7.27084	3.6635	8.29205	3.01696	6.40981	3.04295	6.90248	2.28437	7.26987	2.78182	7.53626	2.95961	6.80191	3.77504
205831_at	6.07227	7.2914	5.57774	8.83812	7.43341	7.77748	5.84374	8.17645	6.36258	8.34244	6.49803	8.67522	4.66189	7.27099	4.37934	7.23383	4.04165	7.05714	4.52807	8.05603	4.04692	8.87618	5.27004	8.86922	6.47308	8.20296	6.30477	9.40404	4.67308	10.2982	4.91173	8.57454	6.34098	9.91212	8.10885	9.0819	5.79003	10.5496	4.06522	8.12069	4.41257	8.88177	5.12114	8.7925	6.03197	9.12927	5.7611	8.52476	5.12043
205859_at	5.75742	7.83835	5.31326	7.98908	8.14589	6.62148	5.74246	7.07214	5.74227	6.58782	5.73382	6.16928	4.96727	6.63855	5.79979	6.78948	5.37362	5.96657	5.46332	6.53291	5.01575	9.03314	5.87086	8.92851	5.73826	7.0055	5.80424	8.17257	5.03159	8.64203	5.46594	7.31849	5.61142	8.76931	7.86668	7.82666	5.84166	9.46953	5.00422	8.4953	5.3142	7.57487	5.3112	7.62222	5.73787	8.70576	5.3161	8.14298	5.48619
205890_s_at	5.38432	6.76127	5.38045	6.75406	4.95635	7.61235	5.22677	8.55743	4.7799	6.51766	5.00948	7.00373	7.16301	7.72385	6.07823	7.45703	4.12664	5.02395	3.9163	6.89614	3.99421	8.46516	5.63351	8.47069	7.51639	8.18585	7.36221	9.32805	4.56434	8.94764	3.43841	6.45898	5.35204	7.35327	6.10005	8.02959	4.95083	10.0479	2.94787	7.635	4.14416	7.80224	3.52715	6.93362	6.01135	8.57534	3.51055	4.92359	4.94079
205933_at	4.92071	5.41587	5.06543	7.25699	5.57899	5.9865	5.61713	6.26362	4.21593	5.61429	5.6409	6.15503	5.54322	6.19588	5.32724	6.17772	5.1101	6.13632	4.4505	6.00182	4.90042	7.38445	5.55232	7.80445	5.49394	6.06361	5.27435	6.82116	5.07759	7.61805	5.84021	7.13504	5.64807	8.42486	5.98904	7.01812	5.17334	8.0921	5.53628	6.18004	5.76077	7.43736	5.7193	7.72314	5.46049	7.24667	5.63267	7.61762	5.41608
205935_at	5.07704	7.94598	2.45205	9.93983	2.45071	7.18207	2.44499	7.92397	2.28828	7.66739	2.40943	8.41478	2.27546	7.76278	2.42531	7.21127	2.44519	7.56682	2.43403	7.89588	2.42206	9.55292	2.28494	9.27843	3.45007	7.5918	2.42684	8.604	2.28374	10.2351	2.41345	8.90886	2.43678	10.1252	2.28272	8.61115	2.28372	9.86241	2.40502	8.19322	2.42377	8.58546	2.34886	8.92478	2.4142	8.60759	2.41877	8.67116	2.38892
205990_s_at	5.1754	6.99915	3.72842	9.49198	3.09455	7.02275	3.57924	7.45719	3.16243	6.91402	3.48769	7.12001	3.76273	5.74849	3.67824	5.24885	3.48986	6.33502	3.08839	5.72247	3.76174	8.41124	3.54968	8.64614	3.50311	6.22129	3.32004	6.95989	2.5311	9.55148	3.61697	8.07121	3.42259	8.72636	3.65413	6.88787	3.50953	8.04489	3.47701	7.02986	2.76486	7.42874	3.73004	7.7503	3.66233	7.51817	3.6462	7.75733	3.46636
205997_at	6.83131	8.55598	3.20636	10.2146	5.39443	8.10234	3.37007	8.58898	3.36285	9.01154	3.47584	9.26269	3.15564	7.8262	3.17987	7.69037	3.32803	8.06383	3.35507	8.20334	3.33783	10.0807	4.29023	10.1043	3.37612	8.41991	4.37149	9.44294	3.18041	11.0027	3.22615	9.46603	4.08666	9.42846	6.39522	8.16042	3.97783	10.7329	3.46752	9.12836	3.34304	8.33174	3.35163	8.59071	3.26558	9.8911	3.32973	10.0478	3.14082
206070_s_at	5.83465	6.98112	2.74906	9.54972	2.74587	6.66877	2.72715	7.14657	2.71427	6.89435	2.65987	7.76839	2.64308	5.68981	2.68257	6.05049	2.66918	6.98344	2.70293	7.63924	2.67768	9.62155	2.73791	9.69182	2.66911	7.33596	2.68311	8.04039	2.69609	9.64097	2.67183	8.4852	2.6964	9.39186	2.68408	8.044	2.67531	8.52501	2.64746	7.10274	2.68559	8.05289	2.69583	9.03783	2.67973	8.48332	2.65885	8.56243	2.64641
206093_x_at	6.01778	6.17764	4.15381	7.60933	4.29225	6.07669	4.79933	7.03074	4.30198	5.4564	4.39626	5.95563	4.14221	6.51942	4.14634	5.40513	4.23683	6.21344	4.29341	5.67982	4.28951	7.03309	4.297	7.1302	5.55879	7.10093	4.28943	7.3194	4.24723	9.31563	4.28742	8.61497	4.29838	8.27579	4.82025	6.6014	4.15172	10.4108	4.69154	9.18914	4.11318	8.91347	4.54261	8.84201	4.57196	9.75504	4.26727	9.76128	4.47755
206101_at	5.18356	6.90189	2.94836	9.62602	3.18878	5.3613	3.01151	6.1458	2.94898	6.85718	2.91934	6.54033	2.89541	5.882	2.91702	5.10039	2.90186	6.442	2.96951	7.2573	2.91171	8.53488	2.98148	8.59545	2.93488	7.16403	2.91964	6.9426	2.92605	8.69782	2.93742	7.30368	2.9299	7.28063	2.93602	5.60855	2.91457	6.82658	2.89241	5.67661	2.49445	6.8662	2.73456	7.52277	2.90637	8.07375	2.9024	8.1139	2.87874
206104_at	6.42653	7.05479	5.53245	9.3193	4.97854	6.82481	6.08437	6.66901	5.74097	6.99942	5.2416	8.2457	6.66071	7.18171	5.56735	7.00478	5.92863	7.36613	6.51314	8.54264	6.57163	9.83099	6.89019	9.95062	5.72772	7.36101	6.70982	8.2	5.96528	9.12963	6.74576	8.53352	5.95559	7.93595	6.41659	8.1976	5.54748	8.7486	5.90488	7.78086	6.10099	8.21334	5.91232	8.73341	5.44796	8.13518	5.38634	8.10105	5.50793
206121_at	5.93625	6.848	2.3704	8.31005	2.36554	4.99672	2.38459	6.35132	2.36273	6.72891	2.33521	7.57392	2.34073	5.51036	2.34992	5.37241	2.74452	5.77981	2.35315	6.58127	2.70424	6.7835	2.67766	7.26758	2.34466	6.22294	2.34663	7.32586	1.98204	8.59683	2.33846	7.02101	2.36071	7.80893	2.64333	5.86862	2.34308	9.44208	2.34129	7.64011	2.34668	8.57247	2.35268	8.74633	2.33988	7.54889	2.74775	7.64191	2.31913
206134_at	13.2553	13.7952	6.15127	14.5857	6.54293	13.2399	2.33461	13.5957	2.49464	13.2993	2.46887	13.6937	2.58622	13.2062	2.48087	12.8306	2.21196	13.291	2.35189	13.5092	2.27176	13.9208	2.47259	14.0113	5.55242	13.0764	2.61294	13.427	2.23044	14.5108	2.41652	13.6135	2.9947	14.3872	4.40368	13.5638	2.93601	14.0959	2.58383	13.6117	2.32759	13.739	2.44258	14.0313	2.31155	13.4905	3.27301	13.9276	2.38138
206150_at	5.71333	6.85411	5.17986	8.59048	5.71437	7.09748	5.04902	6.46489	5.28958	7.21552	5.70539	7.62808	5.27973	6.13684	5.28367	5.75439	5.28239	5.99446	5.28734	6.18234	5.28256	8.09549	5.28665	7.96885	5.28546	8.18685	5.70642	9.06306	5.28709	9.61247	5.28138	7.85374	4.80601	9.07017	6.30222	7.62983	5.28689	9.47554	5.27958	7.66783	5.28739	8.43609	5.28853	8.72484	5.2857	8.56687	4.77992	7.91066	4.78572
206167_s_at	5.28161	7.09423	3.06975	10.1673	3.06769	6.73799	3.04031	7.35852	3.02799	6.78137	3.05598	7.98235	3.02648	6.87247	2.99749	6.42439	2.97373	7.28901	3.20386	7.47478	2.99299	9.21657	3.02537	9.37063	3.30567	6.74602	2.99567	7.61818	3.01124	9.79191	3.0349	8.10943	3.01172	9.60414	3.30751	8.2043	3.04086	9.4267	3.02275	7.50345	2.99836	8.25061	3.01024	8.78087	3.36723	8.18932	3.03228	8.60836	2.99209
206214_at	6.90731	9.66872	4.47553	10.6977	5.20181	9.05655	4.46619	8.32812	4.50802	8.39112	4.66107	8.06223	4.60978	8.71952	4.73589	8.21803	4.42408	7.79591	4.34209	7.42162	4.34628	11.2622	4.86429	11.1775	4.84935	9.22063	4.44262	10.2315	4.34159	10.171	4.42861	9.96267	4.34989	9.55425	4.33648	7.81373	4.85087	10.1955	4.41476	10.6677	4.33699	8.03881	4.45079	9.07148	4.42958	10.0074	4.48705	8.96899	4.31259
206332_s_at	8.55368	9.77022	7.57312	10.9461	9.09292	9.96736	7.84968	10.1371	8.07791	10.1159	8.11261	10.1998	7.74871	9.88523	8.50452	9.49877	7.18258	9.05533	7.38368	9.84551	8.0896	10.9807	9.19035	11.1886	8.03199	9.9146	8.70438	10.7373	8.14776	12.0302	7.68627	10.32	7.65038	11.7795	9.58118	10.3722	7.87183	11.4533	7.30735	10.4852	6.15985	10.2818	6.85559	10.3643	7.5218	10.5754	7.81628	10.1515	8.43291
206363_at	5.89025	6.8506	4.16081	7.44949	4.47617	6.55721	3.47739	6.79574	2.55388	5.52352	3.46384	6.61066	2.38744	6.49589	2.70225	6.27471	2.19867	5.03396	2.80501	5.88799	2.38994	7.7269	2.82371	8.18445	2.70329	6.49508	2.39139	7.73483	2.3982	8.9113	2.69557	7.84845	2.89099	7.52995	3.47521	6.541	2.72168	8.91483	2.69486	7.68714	4.12576	7.72954	3.48518	8.13983	2.51888	8.23674	2.38218	8.34818	3.02694
206377_at	6.18735	8.27908	2.54402	8.87534	2.54386	7.71996	2.54181	8.59843	2.5445	7.55052	2.53671	7.42734	2.5163	7.55517	2.53876	7.43876	2.52267	7.39906	2.54041	7.89026	2.53615	9.72495	2.54144	9.66995	2.53291	7.53071	2.53816	8.83301	2.55334	10.5847	2.27012	9.3442	2.55459	9.75934	2.54034	8.52843	2.53757	10.4513	2.71734	8.86426	2.54094	9.2699	2.54073	9.97979	2.53741	9.7589	2.52388	9.82809	2.5325
206404_at	6.57395	7.08319	7.35079	9.74354	5.1806	6.63483	5.51171	7.10656	6.25011	6.94051	5.72782	7.20401	6.60634	6.8084	5.64883	6.48975	4.9432	6.00115	6.08013	6.66711	5.11829	7.82765	5.95142	8.45954	5.93246	6.50101	5.44525	6.60516	6.41195	7.55368	5.71547	7.20722	6.59729	8.41176	5.6062	7.35723	5.49488	8.47818	5.11368	6.66735	3.88224	6.97147	4.42208	8.06776	5.13003	7.43093	5.00204	7.68596	5.40139
206420_at	5.94092	7.74976	3.04508	8.4321	3.07123	6.93684	3.14145	7.32241	3.01916	5.85923	2.96498	5.71912	2.93841	7.16883	2.98223	5.95714	3.17588	5.61617	3.00031	5.37081	2.97693	8.47697	3.01423	8.87047	3.18437	6.62792	2.97971	7.92825	2.99724	7.68024	3.02371	7.2049	2.99691	8.14179	2.99414	6.49524	2.97672	7.80074	2.95339	7.75978	2.98317	6.88331	3.15367	7.79856	2.9753	8.44856	2.97536	7.73804	2.94604
206481_s_at	5.06336	6.24366	3.08113	7.65414	3.16311	6.84945	2.89903	7.25245	3.06486	6.88115	3.01366	8.05391	3.00765	5.90499	3.0367	5.19886	3.01458	6.05861	2.55817	6.64566	3.03201	8.68435	3.06255	8.54272	3.22376	6.49463	2.55616	7.52698	3.03594	8.91143	3.02446	7.65544	2.55898	9.10241	3.0277	7.9569	3.16218	8.95324	2.98968	6.62794	2.6862	7.87184	3.16485	8.25328	2.94516	7.63333	2.55515	7.75954	3.15138
206488_s_at	6.21789	8.199	2.49787	9.1005	2.49789	7.51964	2.4969	8.0461	2.49084	7.46836	2.46479	8.53017	2.46482	6.16974	2.45805	5.17036	2.45515	6.89687	2.48118	7.06491	2.47161	9.18309	2.49145	9.31478	2.47135	6.75838	2.4811	7.9633	2.48735	9.84837	2.46507	8.74202	2.48866	9.37724	2.47507	7.16573	2.47265	8.11	2.4588	7.95388	2.47602	8.07659	2.482	9.13699	2.46776	8.98142	2.45639	8.82212	2.45114
206548_at	8.28675	6.96746	10.4065	9.15941	10.122	7.68603	8.85469	8.62295	9.03741	6.66308	9.61229	7.87577	9.5475	8.31534	9.85064	7.49246	8.79494	7.83523	9.40896	7.79978	8.79693	7.72528	8.61658	7.6601	10.5051	7.86393	8.60098	6.91012	8.34646	5.85887	8.05695	7.06551	9.31947	7.79735	10.2551	8.71959	8.80909	6.91713	9.21855	7.38489	8.63624	6.61432	8.58885	7.1003	7.92779	5.98422	7.8289	6.80017	9.40667
206580_s_at	7.25611	8.29313	4.80755	8.93487	5.08759	7.33129	4.54594	8.07664	4.67839	7.61008	4.51931	8.35303	5.12037	7.63794	5.74556	7.17001	5.34927	7.45264	5.0831	7.91815	4.52758	8.87069	4.53792	8.81264	5.65336	8.05873	4.9943	8.42886	4.85234	9.88131	4.52217	8.84684	4.81174	9.93324	5.10966	8.35939	5.34616	10.2178	4.82436	8.09343	5.27113	9.10312	4.61821	9.56387	5.15181	9.64616	5.18549	9.43259	5.10617
206584_at	5.94744	8.13491	2.7155	8.55759	3.54629	6.0741	2.46245	6.92963	2.38278	6.68408	2.3535	7.43905	2.34951	6.56535	2.70339	6.47822	2.35305	5.81263	2.37412	6.51894	2.70025	8.93381	2.69594	9.13005	2.70286	6.77402	2.4406	8.34416	2.3721	9.42771	2.35755	7.90213	2.72219	8.70367	4.8549	7.29554	2.36301	9.24593	2.6879	8.70194	2.36609	8.34785	2.37345	8.37177	2.35786	8.65869	2.69285	8.29727	2.73484
206631_at	7.31773	7.82297	6.7371	9.34904	6.91432	8.16863	6.42289	8.26481	6.55307	7.80734	6.1788	7.53817	6.65865	7.02026	5.88316	7.0341	6.89311	7.81504	5.78906	7.47676	5.74936	8.93846	4.93719	8.5404	6.38502	7.52417	5.98317	8.143	6.95049	10.1406	6.06308	8.3378	6.57087	10.1134	5.84805	7.84741	6.09698	9.17872	6.13447	7.86307	5.4306	8.24298	6.39014	8.8549	6.58138	8.6096	7.05682	8.78772	4.75194
206637_at	6.69459	8.29264	3.32758	9.47897	3.4261	7.53611	3.31805	8.6249	3.31535	8.28828	3.27474	9.0868	3.26886	7.61815	3.29225	7.78319	3.27521	8.39836	3.41303	8.87715	3.28698	10.8591	3.31254	9.90779	3.40683	7.80394	3.29412	8.02815	3.30364	11.5189	3.281	9.75731	3.30554	9.96385	3.84542	8.05236	3.31214	10.3919	3.26602	8.33483	3.29314	9.91602	3.30256	10.3505	3.2813	10.0282	3.27614	9.96865	3.25162
206641_at	8.82528	10.4227	2.5064	11.0776	5.00944	9.48433	2.56103	10.0688	2.54266	9.97206	3.0428	10.2344	2.13309	9.07547	2.15416	8.82124	2.29365	9.15556	2.16958	9.3171	2.14672	10.8937	2.50693	10.9113	2.71943	9.91368	2.61689	10.9026	2.16492	12.1093	2.25022	10.654	3.21378	11.9525	5.65911	10.1589	2.76388	12.0936	2.1299	10.6168	2.15201	10.6784	2.16416	11.4072	2.85249	11.233	2.13956	10.9703	2.11828
206682_at	5.47659	7.65536	3.86927	9.10183	3.00655	6.76763	2.88375	6.90659	3.26582	6.22858	3.31186	6.19953	2.34227	6.45075	3.83706	6.78185	3.26604	5.93245	2.99048	6.62691	2.7643	7.83627	2.17809	8.17616	2.97611	6.53305	3.24284	7.24568	2.62581	9.32137	2.76083	7.99109	3.86525	8.87209	3.47063	7.28331	3.33964	8.62608	3.20489	7.77935	3.24035	7.56366	2.18017	8.29194	2.9805	8.60834	3.5722	8.07748	3.60023
206702_at	5.53953	7.10832	2.75105	9.02223	2.67982	7.02246	2.86935	7.83606	2.67738	8.01324	2.66915	8.76063	2.69345	7.07148	2.67157	6.3567	2.67039	6.63938	2.67478	7.62299	2.67037	8.32811	2.67424	8.17751	2.83441	6.31788	2.66956	7.38477	2.67477	9.14496	2.6691	7.38974	2.67656	8.75599	2.67188	8.04791	2.83613	9.23466	2.66723	6.97394	2.67544	7.62762	2.67608	7.86037	2.6734	7.70739	2.82904	7.76389	2.66735
206898_at	4.63164	7.34388	2.75152	8.996	3.33386	6.76044	3.30945	7.55218	2.74354	6.96927	2.71496	8.04774	2.71148	6.16656	3.21557	4.87722	2.71426	6.55912	2.93935	6.83647	3.03986	6.97015	2.7382	6.86943	2.72138	4.7342	2.72893	6.48087	2.73194	9.35536	2.71857	7.47308	2.7406	9.27685	2.7244	7.4108	2.72395	7.9706	2.70726	5.59971	2.72675	7.73795	2.73414	8.27284	3.19994	7.83382	2.71601	7.75187	2.69783
206932_at	4.99142	7.71995	3.2496	9.39704	3.24752	6.18325	3.69942	7.80153	3.24175	6.45841	2.99493	7.04227	2.75179	6.2563	3.22853	5.93147	2.84935	6.06905	3.23244	6.62965	2.94802	8.78506	3.08283	8.97971	2.9659	6.9581	3.22706	7.71613	2.99829	10.4517	2.96431	8.81772	3.23894	9.17877	2.91076	7.32441	3.2222	9.13034	2.82572	6.74954	2.92301	8.57823	3.05187	9.87646	2.96804	8.45875	3.21428	8.43403	3.19652
206953_s_at	5.23545	6.272	4.76053	7.53878	2.61991	6.21417	2.6214	7.13029	2.79231	7.0968	2.59343	6.99069	6.84075	7.46509	6.55883	7.19972	2.72575	6.68889	5.53081	7.31679	5.95667	8.60093	5.99857	8.61008	3.91164	6.55429	4.76348	7.07821	5.54318	9.18848	6.17699	7.87424	2.77142	8.63802	2.8521	7.35192	3.81377	8.31201	3.29476	6.80551	4.49401	7.12484	5.22452	7.79622	5.20886	7.4423	5.81227	7.73321	4.41062
206978_at	5.38505	7.51531	2.17109	8.54069	2.38475	6.31078	2.10514	6.5417	2.16271	6.06233	2.09634	7.34431	2.09498	6.44677	2.14904	6.54014	2.09752	5.96219	2.10365	6.4654	2.09829	8.42203	2.13662	8.8104	2.14036	7.06971	2.14805	8.1447	2.10286	9.87413	2.13737	8.02759	2.1053	7.76587	2.143	6.38517	2.13263	8.69367	2.12568	6.8718	2.14754	7.71275	2.98859	8.33979	2.10208	8.50995	2.848	8.26548	2.51235
206991_s_at	5.53321	7.40173	5.21005	8.79496	5.53343	6.62142	5.54319	7.347	5.20227	7.16377	5.27529	7.65546	5.19701	6.62833	5.02839	6.45008	5.00328	5.57148	5.00706	6.81458	5.02404	7.98158	5.19837	8.23196	5.17906	7.17409	5.23581	8.24264	5.00536	8.70763	5.00296	7.72057	5.05889	9.18255	5.25378	7.45269	5.19053	8.31278	4.99639	7.01112	5.00769	6.93782	5.27031	7.51429	5.17066	7.87399	5.17993	7.55539	5.13769
207030_s_at	6.45523	8.03721	2.98588	9.83371	3.0218	7.6399	2.90652	8.50063	2.97397	7.70305	2.85479	8.75719	2.78897	7.14948	2.54964	7.42887	2.88726	8.16645	2.43561	8.59459	3.75764	9.93657	3.77066	9.63394	2.92944	7.6288	2.94521	8.50858	2.55848	10.1296	2.42123	8.68627	2.62019	9.90368	3.38813	8.90326	2.89897	10.2023	2.81308	7.91108	2.17838	8.72792	2.18523	9.10701	2.42142	8.69443	2.80779	8.35478	2.94272
207173_x_at	6.40901	8.37821	2.3217	9.26194	2.31996	8.33271	2.34772	8.84429	2.33033	8.43186	2.28232	8.57736	2.29392	8.01904	2.3067	7.43302	2.28602	8.12205	2.32224	8.52988	2.30757	9.76638	2.32602	10.4161	2.29611	8.16534	2.30016	9.1446	2.31874	11.1158	2.29134	9.30529	2.31273	10.5132	2.29707	8.7168	2.30123	10.7096	2.28173	8.79058	2.29952	9.04799	2.31897	9.58267	2.51467	9.56632	2.3004	9.61184	2.83284
207198_s_at	6.22709	7.02603	5.8992	6.82229	6.26253	7.37009	7.05564	7.90647	7.4384	7.77014	6.94102	6.75132	6.84002	7.61437	6.86225	7.14241	6.93391	7.34541	6.98513	7.77042	7.50442	8.65228	7.30138	8.33787	7.04306	7.40855	6.80762	8.37296	6.85162	9.40036	6.6052	7.83166	7.22718	9.83239	7.15581	8.56429	7.18304	9.19234	7.27754	8.12095	6.84536	8.34759	6.68527	8.90059	7.48925	8.83859	7.67078	9.10669	7.60567
207233_s_at	4.57145	5.76832	4.34454	7.68456	4.34163	5.52572	4.3398	5.67937	4.33779	5.66098	4.31094	5.92116	4.3252	5.42207	4.32916	5.17953	4.47139	5.71665	4.87651	6.3923	4.3266	6.68287	4.1417	7.87632	4.31717	5.59547	4.12106	6.51266	4.12028	7.41596	4.32203	6.71922	4.33657	7.87747	4.32042	6.12471	4.12689	7.72263	4.30415	6.62574	4.32237	6.95079	4.12833	7.50411	4.31412	6.38512	4.31165	6.86503	4.29587
207238_s_at	4.67762	6.70234	3.7895	7.04862	7.7191	7.6397	4.56278	6.53694	5.95975	8.079	6.78059	7.19577	4.17749	6.95841	4.66365	6.80124	3.69282	6.09752	3.1489	7.13176	4.65846	8.62723	6.34291	8.98933	5.59576	8.04338	6.7427	9.20551	3.78583	9.98938	3.77983	7.55092	5.63137	9.19273	7.89196	8.39028	5.7253	9.56453	3.77832	7.84645	3.39927	7.75491	4.40664	7.45393	4.65381	8.11918	2.76284	7.52881	4.73121
207266_x_at	3.83133	6.64035	2.15365	7.85183	3.12225	6.32245	2.33912	6.48353	2.34	7.02534	2.46786	5.20161	2.14997	6.12267	2.33073	5.70298	2.46855	6.08625	2.33658	6.55557	2.14413	8.39152	2.20725	8.02736	2.33269	5.90796	2.33001	7.26304	2.33547	9.06244	2.47681	7.16647	2.34028	8.70099	4.33791	6.55164	2.48481	8.39522	2.77618	6.56237	2.21409	6.8551	2.33637	7.56777	2.48545	7.76411	2.14239	7.62612	2.14898
207277_at	5.39367	7.43374	2.81465	10.174	2.70647	8.26019	2.82078	8.28866	2.82186	7.57948	2.68398	7.51575	2.80843	7.73605	2.80985	7.7616	2.81048	6.84633	2.81142	7.48796	2.8135	9.05709	2.81797	9.15209	2.81613	8.18239	2.80977	8.87157	2.81831	9.70133	2.80767	8.92454	2.82218	10.1172	2.81644	7.97627	2.80971	9.17319	3.12623	9.13836	2.81206	8.36715	2.82026	9.14255	2.80816	9.1405	2.80829	8.74578	2.90182
207339_s_at	5.75591	7.77781	5.6426	7.50072	9.18882	7.1414	6.39355	8.13129	5.31732	6.78676	6.49886	6.87872	3.92288	6.11416	5.82619	6.50974	4.26264	5.42017	4.41559	7.21385	4.90197	8.67384	6.97311	8.45851	5.5785	7.60818	6.96559	8.88155	4.41509	9.14114	4.40247	7.35033	6.38634	8.84402	9.13716	9.12637	7.02197	10.329	4.56323	7.98688	4.41204	8.19048	4.30015	7.54137	5.72961	9.39385	4.6133	7.48631	5.63749
207431_s_at	6.63374	7.47616	7.67816	10.1898	6.06627	7.06415	5.3303	7.30746	5.50677	7.45141	5.52373	7.51765	6.28837	6.9496	6.32568	7.41824	6.63507	7.51985	6.971	7.92921	6.80505	8.43682	6.0534	8.72549	6.33773	7.44156	6.29411	7.6858	6.48617	8.81074	6.52623	7.47269	6.29616	9.07498	6.92328	7.70431	5.54262	7.7873	6.30367	7.22304	4.88656	7.37876	5.65176	7.4128	5.64763	7.54341	6.0118	7.05862	5.61344
207677_s_at	4.69504	6.68895	2.32528	8.27869	4.12504	6.15769	3.4926	6.38611	3.02656	5.7595	3.08895	6.44579	2.65502	6.17456	2.91797	6.31788	2.66422	4.70972	2.76855	5.50955	2.68574	7.62004	2.72004	7.96294	2.67685	6.29367	3.38501	7.61608	2.70453	8.4446	2.62211	6.78059	3.06149	8.80674	3.92153	6.59383	2.68295	8.4277	2.65505	7.61955	2.69129	7.51548	2.81695	8.02226	2.67392	7.94801	2.29186	7.65617	2.33847
207719_x_at	5.76622	6.34023	4.44026	9.22554	5.44465	7.22414	2.86957	7.58889	3.90942	6.65018	5.19868	8.01399	4.41074	6.08893	4.60297	6.09681	3.38096	6.23552	3.93762	6.78157	4.5103	8.14757	4.72478	8.90185	4.0071	7.10158	4.83077	7.82929	4.10908	9.2234	3.37879	7.78061	4.24713	9.11274	6.35464	7.92144	3.81172	8.97049	3.87591	7.11462	3.89458	7.83429	2.97491	8.22353	4.02581	8.11142	3.8841	7.61761	4.59627
207734_at	6.14243	7.54531	4.84152	8.98889	5.93598	6.82229	5.62999	7.53254	4.8149	6.60462	5.3449	7.46622	4.54203	6.06503	5.45904	6.0786	4.5239	6.59021	4.59915	6.75681	4.53496	8.78017	5.50245	8.63757	4.53556	6.81279	4.84197	6.83186	4.91577	8.52335	4.53019	6.96139	5.20449	8.96835	6.11431	6.76664	5.39353	7.80304	5.22697	6.91165	4.58407	7.56914	4.54207	8.2013	5.44314	7.27825	4.52723	6.86555	5.39207
207785_s_at	8.21492	8.22743	7.92757	8.74812	7.53719	8.59533	8.26309	8.75059	7.96248	8.34519	8.2313	8.01118	7.91364	8.16434	7.52427	8.00277	7.51947	8.52125	8.09487	8.49558	8.15274	9.00982	8.41987	9.34746	7.87173	8.38683	8.23603	8.47669	7.96506	9.46321	7.91159	8.55403	8.35929	9.28705	7.95376	8.57613	8.1266	9.37317	7.95224	9.01033	8.00462	8.75	8.16267	8.80448	8.12266	8.80193	8.08666	8.55906	7.77541
207836_s_at	4.78616	6.42117	3.47625	7.3659	3.23251	5.93003	3.46903	6.57383	4.15563	5.15413	3.43337	6.38029	3.42775	4.86965	3.35986	5.00376	3.43373	6.3699	3.4583	6.18234	3.44238	7.25886	3.46208	7.41516	3.44156	5.38374	3.14184	5.85283	3.45441	8.50408	3.43744	6.91739	3.46083	8.26323	3.7979	6.55917	3.31634	9.01039	3.93393	6.53287	3.10222	7.19655	3.45616	7.41446	3.43819	7.76192	4.16626	7.34718	4.3595
207961_x_at	6.63432	7.73914	3.57744	8.6467	4.2352	7.36008	3.57808	9.2526	3.57181	8.0455	3.54663	8.74791	3.5473	7.71051	3.56062	7.91072	5.78461	9.05926	3.56217	10.0511	5.79583	10.9165	3.56634	10.8687	6.30924	7.99889	3.55728	8.94333	3.56188	10.9678	3.54928	10.6215	3.57016	10.1863	5.88739	8.77333	3.55414	10.4534	9.65714	9.10223	3.55767	10.5944	3.56289	10.5712	8.43997	9.39416	3.54672	10.1713	3.533
207992_s_at	7.40461	8.25833	8.02694	9.67241	7.91508	7.84284	7.15729	8.06443	7.40973	8.27748	7.72602	8.72051	7.85312	8.40364	7.79621	8.05359	6.72192	7.62159	7.6517	8.09535	6.98482	9.27122	7.55921	9.37933	7.67113	8.22989	7.09839	8.81724	6.88961	9.61442	7.44644	8.52814	7.2633	9.37975	8.03702	8.75455	7.59357	9.94497	7.64476	8.52221	7.25295	8.62126	7.27799	8.626	6.80444	8.588	7.00597	8.18647	7.17539
207996_s_at	5.6753	6.17697	5.23573	8.09185	5.18009	6.76386	5.56656	6.75955	4.40295	5.26801	5.88809	6.87099	5.14675	5.93586	5.90196	6.30287	2.95659	5.87045	4.19816	6.14951	4.95071	7.22091	6.30454	7.8401	5.2555	6.55278	5.21683	6.84389	5.07935	7.70353	5.78326	6.83923	6.22094	7.64842	5.63506	7.21517	5.63967	8.00367	5.86653	6.6806	5.18895	6.88692	5.48917	6.9341	5.94771	6.87042	5.48058	7.07429	4.28201
208018_s_at	6.43435	7.55946	4.14581	7.8468	6.78568	8.03174	5.73434	7.48608	8.05893	8.3652	7.8127	7.40182	4.82217	6.89844	4.67705	6.88976	5.34631	6.63678	5.13014	6.87769	6.29405	8.38562	6.45485	8.65624	4.8387	8.0639	4.84352	9.19998	4.96241	9.23028	4.84273	8.26696	5.00936	8.56252	4.66969	6.91736	6.08345	9.15595	6.65045	8.52746	5.93265	8.03148	6.20201	8.12287	6.77808	9.24197	5.74071	8.73539	4.80762
208070_s_at	8.74544	8.39512	8.78542	10.2097	8.44373	9.38394	8.57422	9.47523	8.32366	8.98931	8.81022	9.25585	9.07705	9.15805	8.2591	8.91839	8.40909	8.88684	8.71168	9.37303	7.97734	9.83673	8.71285	10.3263	8.91091	9.23292	8.78836	9.42167	8.49375	10.7283	8.55009	9.46085	8.77565	10.4262	8.68768	9.65313	7.92233	10.1445	8.47041	9.17541	8.13069	9.31374	8.5077	9.59903	7.84518	9.55232	8.16642	9.45352	8.35652
208146_s_at	6.3358	8.23184	2.35944	10.3505	2.51389	7.93959	2.73277	8.11523	2.13517	7.32525	2.1598	7.04722	2.29628	7.94924	2.95023	7.78972	2.9412	7.83676	2.95559	8.04097	2.94803	9.72833	2.70143	10.2372	2.95178	8.45747	2.84844	9.50847	2.95477	10.0606	2.94447	8.78692	2.34087	9.9771	2.32733	8.28362	2.37782	9.46036	2.93332	8.81638	2.40703	8.08399	2.30443	8.64778	2.93047	9.26584	2.31684	8.99212	3.32014
208296_x_at	8.16145	9.05336	7.95721	10.6504	9.80638	10.0854	7.74624	9.58567	7.91563	9.03154	8.03371	9.7126	7.50903	8.75962	7.41277	8.71759	7.47736	8.46376	7.39807	9.35194	7.52127	10.0399	8.13232	10.5494	6.8117	9.15956	7.4522	9.7038	7.38362	10.6553	6.67944	9.56123	7.67876	10.5797	9.74628	10.0715	7.77545	10.4339	6.82734	9.11201	6.88794	9.4549	6.72937	9.63871	7.02748	9.92906	7.00175	9.11409	6.92302
208306_x_at	11.0713	13.0776	9.56681	13.8142	12.0793	12.4054	8.84547	12.4334	9.31538	12.8111	9.9736	11.8314	7.1457	12.6392	9.24034	12.5229	6.81755	11.8715	6.4688	12.2385	8.93395	13.8048	10.6118	13.854	8.97346	13.2793	9.92549	13.8395	7.04153	14.3112	7.70476	13.4666	9.5401	14.1467	10.9823	13.1603	9.80558	14.0209	7.94918	13.5751	7.43267	12.9663	6.22693	13.4324	8.52295	13.5574	6.60355	13.0283	8.65187
208335_s_at	4.88288	6.73606	3.16411	8.02517	3.16524	7.11283	3.14297	8.43611	2.08842	7.97561	3.15426	8.08114	3.15272	6.63242	3.15662	6.70639	3.1554	6.80324	3.16036	7.28301	2.73197	8.37131	3.15956	8.41011	2.87623	7.31276	2.70846	7.97459	2.08016	9.56756	2.13627	7.41885	3.16196	9.4462	3.15723	7.80185	3.17602	9.7603	2.63376	7.09887	3.16038	7.90316	3.1615	8.09274	3.15866	7.48415	2.3331	7.68291	3.15167
208451_s_at	3.3191	5.25172	3.31718	7.54757	3.15265	6.53982	3.12483	6.71113	3.64524	7.91586	3.11872	7.77877	3.11864	5.9581	3.12081	6.36954	3.31064	5.75773	3.31519	7.25067	3.12465	8.96714	3.13948	8.88719	3.12453	7.14004	3.13078	8.96574	3.14238	9.26941	3.11882	7.66982	3.31541	10.8797	3.31576	9.348	3.12604	10.7115	3.30939	8.54736	3.31497	8.38105	3.31456	8.49522	3.31478	8.40436	3.30997	7.47682	3.11462
208626_s_at	5.90466	8.06004	6.10903	8.82983	6.46946	7.44827	6.42086	8.18503	5.80312	7.60196	5.75182	7.68471	6.36586	7.94891	5.87802	7.72961	6.35537	6.91337	5.83068	7.45463	6.51726	8.4883	6.50537	8.79083	5.71672	7.92001	5.86955	7.82243	6.07476	9.71337	6.53759	8.32704	6.89789	9.18611	6.81911	8.35624	7.24025	9.95174	6.89697	8.82444	6.55014	8.84728	6.77396	8.90986	7.04109	9.35503	6.88214	9.13245	6.72467
208636_at	10.1624	10.306	10.1672	11.637	10.4734	10.8194	10.529	11.1653	10.1485	10.6601	10.2116	10.8154	10.4336	10.7514	10.2531	10.5186	10.0907	10.7124	9.94328	10.8772	10.3211	11.5879	10.4063	11.4952	10.097	10.7216	9.87631	10.9033	10.062	11.9352	9.76702	10.9549	10.4588	12.2715	10.5223	11.4534	10.5528	11.98	10.5436	10.9515	9.99916	11.3257	10.1197	11.1777	10.5133	11.4226	10.6497	11.5586	9.90623
208656_s_at	10.1143	10.0077	8.89634	9.62336	10.1859	10.7007	10.5005	10.7431	10.4175	10.8391	10.2053	10.5124	9.93506	10.4684	10.2061	10.5911	10.0932	10.3382	9.8523	10.2397	10.3128	10.8791	10.5637	10.9096	10.2825	10.6317	10.4225	11.0792	10.4836	11.6651	10.6498	11.0621	10.6566	11.5274	10.4383	10.9167	11.0008	12.1548	10.737	11.1268	10.6369	11.3799	10.783	11.0732	10.5222	11.3678	10.4788	11.191	10.759
208669_s_at	9.66439	10.1785	9.82502	10.4817	9.52869	10.296	9.52128	10.013	9.91396	10.602	10.033	10.1627	9.73737	10.1912	9.59288	10.2252	9.47273	9.91166	9.36701	10.189	9.16123	10.4327	9.52139	10.9821	9.39914	10.6853	9.87371	10.7036	10.0502	11.5308	9.74556	10.5925	9.84266	11.0935	9.37211	10.343	9.4652	10.8864	9.62409	10.3456	9.73514	10.426	9.85831	11.0014	9.67272	10.8376	9.73022	10.892	9.27383
208670_s_at	8.12834	8.36774	7.70351	9.05502	7.9883	8.75292	8.40591	8.96962	8.01161	8.91658	8.31951	7.83669	7.90561	8.50363	7.44644	7.97175	7.79697	8.32155	7.72789	8.57545	7.58022	9.53617	8.00956	9.39532	7.93507	8.24996	7.75547	8.71207	7.43872	9.51058	7.56065	8.60623	8.36117	9.96149	7.94384	9.06957	8.28726	9.78508	7.7966	8.71245	7.84898	9.2536	8.17274	8.82262	8.33126	9.49141	8.15466	9.2161	7.86506
208747_s_at	10.1947	12.0047	3.82775	13.4085	5.4345	11.5057	2.99659	12.1697	3.0085	12.0065	3.57729	12.1197	2.91515	11.504	4.06661	11.2177	3.10061	11.6056	2.89654	11.7936	3.37086	13.3175	3.02253	13.2328	5.92566	11.6498	4.48201	13.1119	2.93313	13.9507	2.91999	12.7883	2.94164	13.8412	4.46301	12.5372	3.30253	13.8622	4.63426	12.3199	2.92831	12.6147	3.08927	13.3374	3.60382	12.8163	2.91765	12.7969	2.98223
208752_x_at	10.5196	11.2847	10.0768	11.7609	11.2359	11.2596	10.6028	11.677	9.86512	11.4198	10.3242	11.3455	10.3119	11.1705	9.94292	10.9814	9.83318	10.9536	9.81129	11.36	10.0584	12.3794	10.4406	12.2939	10.1635	11.3254	10.3907	11.9625	10.0879	12.7617	9.91336	11.538	10.4944	12.6593	11.3511	12.06	10.5341	12.9321	9.87508	11.5568	9.3459	11.6967	9.73943	11.8954	10.2848	12.0454	10.3557	11.8273	10.2139
208753_s_at	8.15135	8.78044	8.17847	10.0097	8.80547	9.36583	8.06559	9.27282	7.64636	8.47817	8.1347	9.03826	8.34353	8.55556	7.6196	8.63313	8.07586	8.78911	7.77968	8.87055	7.4723	9.49003	7.75687	9.58389	7.82196	8.79631	8.01058	9.19979	8.1201	9.99739	7.08686	8.78734	8.01293	9.95686	8.61292	9.25419	7.50442	9.76345	7.63431	8.47954	7.03965	9.0652	7.54113	9.27893	8.01137	9.71914	8.31739	9.18986	8.39621
208754_s_at	9.40802	9.51793	9.10172	10.9985	9.53552	9.98357	8.8457	10.045	8.31545	9.07487	8.53537	9.33249	8.92002	9.26244	8.19333	9.00784	8.72909	9.44371	8.3156	9.48068	8.33243	10.031	8.8483	10.3975	8.7125	9.60955	8.96714	10.1398	8.89974	10.7203	8.10015	9.50884	8.87021	10.3282	8.80209	9.6248	8.52576	10.6641	8.52297	9.2828	7.95484	9.73677	8.41219	9.79027	8.70683	10.2658	8.94828	9.9417	9.34588
208763_s_at	6.17069	7.98353	4.83795	10.035	6.03851	7.65853	4.04301	8.78796	4.47533	8.37746	5.39198	8.53794	4.05244	8.02994	6.06818	8.27898	4.03814	7.8867	3.86761	8.47357	4.6622	9.40671	5.58461	9.37712	5.73364	8.287	4.95006	8.14405	5.20299	11.1237	5.36755	9.67415	5.1689	9.4576	6.11439	8.25124	4.87452	10.0059	4.97122	8.25454	4.47705	9.34426	4.04171	9.5839	4.887	9.17833	4.0733	8.62379	4.65638
208782_at	8.13757	9.65246	3.55639	10.3381	3.37536	9.68562	3.71505	9.97039	5.5889	9.7232	3.98946	10.091	3.35701	9.06111	3.29873	8.78658	3.29602	9.95491	4.11454	9.95507	5.15487	11.1227	6.34959	11.0947	4.82272	9.28319	3.29794	10.1162	3.30333	11.7858	5.15191	10.5277	4.55029	11.3915	3.90984	9.85674	3.63064	11.462	5.41875	10.2853	3.30256	10.2685	3.30515	10.762	4.15351	10.3758	3.34069	10.6792	3.25857
208788_at	9.51498	10.2711	8.85769	11.7219	10.0441	10.5252	8.10803	10.5818	7.73018	10.0184	8.6395	10.2347	8.82846	9.73717	8.09309	9.51788	7.74067	9.73313	6.34352	10.0802	6.9041	11.5702	7.50674	11.3782	6.69113	9.85132	7.58671	10.6452	8.43803	12.1393	7.13042	10.2505	8.48791	12.0871	9.8091	10.6428	6.88993	11.654	5.52568	9.78245	5.41957	9.9766	5.91409	10.3553	6.70794	10.5013	7.26523	10.1711	7.8084
208789_at	3.45725	3.85836	2.58683	7.07734	2.434	4.71622	2.41512	6.04945	2.40294	5.45116	2.37259	6.05144	2.68391	4.70886	2.38829	4.69751	2.37266	5.82652	2.67272	6.38703	2.38059	7.19868	2.39864	7.25427	2.38054	5.46964	2.38823	5.75762	2.39128	8.03158	2.37642	6.88081	2.3991	8.03541	2.38199	6.57511	2.38289	7.56713	3.2285	5.52581	2.3859	7.04176	2.39325	7.16786	2.41163	6.45414	2.37369	6.53736	2.35298
208791_at	4.84063	5.21424	2.42361	6.21412	3.75885	7.99027	4.50847	7.75779	4.24367	7.82239	4.09795	7.35775	3.73014	5.66493	3.73719	5.35115	3.96246	6.39263	4.70856	6.46932	7.43685	9.04626	7.01918	8.59197	5.18393	7.89776	5.94482	8.68201	5.20849	9.63885	5.27394	8.11852	5.09466	8.31855	5.65355	7.85309	4.02021	9.79231	3.59759	7.60429	2.11016	7.75495	3.45211	7.99189	4.01298	8.36084	3.70138	6.96306	3.71215
208792_s_at	6.64753	7.64425	5.10874	7.63657	6.47027	9.10363	6.45107	8.63929	6.36075	8.98843	6.57916	8.61645	5.35612	7.3102	6.01211	7.21971	6.38748	8.01173	6.75868	7.92061	8.40171	10.119	8.09459	9.52585	6.71718	9.02503	7.61731	9.68982	6.76895	10.8518	7.5208	9.40199	7.3681	9.87925	7.53341	8.90549	7.23659	10.9173	6.92151	8.91852	5.831	8.63312	5.76231	9.35558	6.99268	9.69025	6.32706	8.45999	6.53826
208894_at	8.47464	10.5979	5.61106	12.1723	10.9513	11.0221	7.25454	11.2196	7.48769	11.1484	8.62106	10.4537	4.3472	11.3409	8.13554	11.2714	3.9673	10.1754	2.34764	10.4385	5.54807	12.614	8.04911	12.6817	6.17294	11.5615	8.02384	12.5296	2.97426	13.1284	4.27729	11.6633	7.12528	12.5874	9.98455	11.53	7.43105	12.4506	4.8194	11.792	3.72453	11.3965	3.35642	12.0394	5.07636	11.7117	2.43782	11.6423	6.65487
208944_at	9.94003	11.2053	8.95006	12.1346	9.36867	11.0824	9.16288	11.2875	10.1225	11.7298	9.11326	11.7395	9.29264	10.9976	8.8176	10.9403	9.38573	11.0648	9.34319	11.0218	9.78161	11.9796	9.35919	11.9023	9.11079	11.1183	9.02756	11.9416	9.83866	12.9647	9.1912	11.8414	9.8527	12.7971	9.90381	11.8083	9.14986	13.0123	9.31676	11.4791	9.14704	11.6306	9.39453	12.1598	8.91796	11.6606	9.00154	11.7971	7.91977
208966_x_at	8.53515	9.68572	6.9439	11.0216	9.12325	10.009	7.50626	10.1773	7.88191	9.93128	8.21245	10.2748	7.2647	9.79134	8.45359	9.59597	7.11709	9.10885	7.06412	9.81676	7.83846	11.1884	9.32277	11.3893	7.87686	9.98009	8.52652	11.1557	8.16088	12.6198	7.74908	10.7948	7.53562	12.0246	9.55256	10.4338	7.81826	11.6509	7.35491	10.5563	6.23274	10.4184	6.86049	10.4801	7.50247	10.8267	7.7446	10.3456	8.62043
208981_at	5.02502	5.92994	4.13727	7.64131	2.81679	5.95288	2.55682	7.42551	3.88411	7.74139	3.88146	8.61605	2.79601	5.98196	4.30938	5.63971	2.78708	6.47155	2.54504	6.00695	2.3531	8.52573	2.87008	8.37823	4.27621	6.75415	2.53155	7.73827	2.80506	9.57055	2.51851	7.97172	2.8189	9.26087	3.34989	7.44084	3.74039	9.74542	2.78626	7.17078	2.53101	7.79615	2.80473	8.17638	2.52394	7.87729	2.58207	8.02492	4.73228
208982_at	8.6158	10.4043	5.86348	11.3866	6.0255	9.71096	5.55889	10.6755	3.24236	9.49929	3.54568	10.3891	4.11603	8.77914	3.23156	8.64058	3.42121	9.32851	3.71693	9.46664	4.2718	10.8246	3.55274	10.9984	4.74978	9.2054	4.38045	9.92399	3.23359	11.0661	4.40435	9.6548	4.32615	11.188	5.15778	10.019	4.74692	11.2509	3.21473	9.58309	3.48211	10.1803	4.18778	10.5881	4.69254	10.9607	3.33069	10.7527	3.40404
208998_at	8.44939	9.55147	8.61745	11.2387	10.338	10.457	9.27995	10.5674	9.08072	10.1207	9.33343	10.0569	8.99284	9.78485	9.62124	10.3901	8.33778	8.96676	8.04733	9.16426	8.39547	10.3034	9.09349	10.5437	8.92182	10.6375	9.68336	11.402	8.981	11.3057	9.19633	10.7916	8.85982	10.9513	10.5058	10.5869	9.85418	12.1196	9.04489	10.9849	9.34861	10.83	9.42624	10.5801	9.49223	11.8181	9.39301	10.9285	8.9214
209031_at	4.95761	6.70035	3.49571	8.10861	3.80287	6.49212	3.56493	7.36074	3.74588	6.49597	3.85428	7.1885	4.1252	5.89596	3.79273	5.56232	3.74288	6.22372	4.13833	7.08924	5.89863	8.06908	5.54653	8.45796	5.31624	7.17022	4.9149	7.28034	4.06789	9.006	5.03152	8.00998	5.60879	8.42768	5.49384	7.37424	3.71046	8.35025	3.53458	6.55344	3.66565	7.99205	3.862	8.37937	3.51155	7.73809	3.71362	7.47251	3.41665
209071_s_at	7.2453	8.98191	2.77197	11.3802	3.05173	9.38109	2.33461	9.93904	3.01464	9.72838	2.74507	10.5968	2.67628	9.57522	2.3163	8.94683	2.7418	9.11033	2.60886	9.40031	2.58698	10.9831	2.38494	11.1322	2.58348	8.37012	2.75363	9.41331	2.3355	11.148	2.76353	9.88837	2.3442	11.261	2.89316	10.2161	2.31112	11.3793	5.69549	8.52122	2.62001	9.78187	2.31996	10.8739	3.5641	9.48422	2.74488	9.68672	2.28631
209083_at	5.22601	7.46356	4.23517	8.24993	9.37854	7.6756	6.30917	7.84979	5.98523	7.53371	6.82658	7.26891	4.59966	7.30107	6.26576	7.71542	4.11621	6.26821	4.10067	7.31042	4.52705	8.85408	6.90227	8.94633	6.10056	8.27115	6.99327	9.58914	4.13239	9.81738	4.59246	8.20693	6.52664	9.88054	8.12014	8.79522	6.72688	10.611	4.62485	8.75238	4.96373	8.67955	4.21991	8.86006	6.26393	9.76422	4.11799	8.64224	6.46737
209087_x_at	5.07295	7.1837	2.68494	8.08657	2.78957	5.87969	2.73332	6.81398	2.73081	6.53099	2.71015	6.34143	2.8827	4.87209	2.93792	4.85799	3.22344	6.6091	2.65579	6.74168	3.05236	8.01732	2.85806	7.41026	3.17992	5.43219	2.71779	6.41398	2.65282	8.78581	3.06759	6.60736	2.73067	8.27903	3.00598	6.6521	2.74807	8.00586	3.62329	5.62237	2.71998	6.97783	3.26922	7.15503	2.79333	6.23345	3.07232	6.99235	2.86802
209118_s_at	11.1934	11.9699	9.51494	13.3106	10.4056	12.069	10.1438	12.4772	9.62586	11.5872	9.40758	12.1392	8.93719	10.8239	8.67109	11.2601	8.61923	11.5216	8.91835	11.9262	9.57219	12.9304	9.76857	12.9374	9.16781	11.6948	9.25059	12.0752	8.86753	13.1497	9.23881	12.3397	9.21714	13.1568	9.81992	12.153	9.24258	12.9424	10.2796	11.866	9.06605	12.5544	9.44618	12.7316	10.0596	12.6719	9.49929	12.6563	8.57343
209138_x_at	14.0076	15.2157	7.48826	15.4916	11.3477	14.6344	8.61925	14.9196	9.47854	15.4843	9.82612	15.3606	4.071	15.3314	7.52471	15.1391	5.55461	15.0307	4.3494	15.0279	6.92203	15.7373	7.95953	15.7069	9.96458	15.434	8.78819	15.6612	4.6693	15.8522	6.2873	15.6475	11.0808	15.7935	11.3991	15.422	9.80779	15.8485	6.86918	15.6694	4.91739	15.5643	5.53395	15.7279	6.45686	15.6489	5.16533	15.6771	7.02533
209156_s_at	2.26103	5.57546	2.22	6.65577	2.20524	8.24179	2.2012	6.07095	2.21846	8.19901	2.18606	8.51154	2.17519	5.1569	2.19265	5.29131	2.17786	6.59666	2.19852	5.95156	2.2018	8.2193	2.21041	8.35472	4.10749	8.68457	2.21057	9.53326	2.20849	11.1273	2.1876	9.53958	2.21684	9.35027	2.1963	6.76669	2.20355	10.1985	2.18962	8.56726	2.19394	9.20024	2.19804	9.13879	2.19743	9.61836	2.19374	9.65373	2.18026
209166_s_at	8.17687	8.41255	7.14874	8.9755	7.46225	8.63356	8.2321	8.63909	7.69466	8.50718	8.02355	8.31689	7.76397	8.41372	7.47881	8.75214	7.16047	8.2308	7.21597	7.96359	7.75883	8.62051	7.89753	9.03684	7.9911	9.13028	8.56359	9.753	8.10177	9.84714	8.22436	9.145	8.0333	9.85056	7.38695	8.67529	8.54208	10.0907	8.38092	9.69649	8.59034	9.83839	8.27575	9.8394	8.63185	9.93169	8.34961	9.8197	7.33966
209167_at	5.13866	6.78253	2.95316	7.08654	2.37843	5.77235	2.35341	6.67407	2.37213	6.12683	2.9078	7.29979	2.33957	5.06917	2.35862	4.90964	2.34264	6.27988	2.49489	6.48086	2.3505	7.37738	2.36702	7.54871	2.34994	5.26606	2.35748	6.39084	2.36072	9.01488	2.34706	7.36913	2.36915	9.02376	2.91744	7.42491	2.91622	9.04004	2.90032	5.6606	2.3554	8.04522	2.36274	8.19763	2.34758	7.16425	2.90876	7.42735	2.90523
209170_s_at	6.72794	8.02548	4.77428	9.89384	6.83565	7.80337	3.2268	8.48262	2.99707	7.64371	4.12864	8.89878	4.88524	6.59407	3.98009	6.53747	4.15066	7.70388	4.78791	7.91741	3.61056	8.62639	3.1989	8.9227	4.28713	7.05413	4.08263	7.60372	3.19048	10.4066	3.93436	8.55247	2.99451	10.1987	3.97513	8.61416	3.72581	9.78209	5.65738	7.43373	2.63356	9.16925	2.98793	9.82475	3.13979	8.63073	3.62465	8.70796	3.97773
209191_at	6.81807	8.65678	3.79482	9.01867	3.26512	7.41464	3.15767	8.28077	3.37339	8.34473	3.12105	8.10799	3.11553	7.32881	3.13704	7.08579	3.12167	7.98003	3.13931	8.24496	3.12733	9.84856	2.91289	9.2775	4.83167	8.23876	3.3619	9.10206	3.36766	11.0247	2.738	9.14787	3.14904	11.0826	3.36906	8.50805	3.13365	10.2523	5.13523	8.47221	2.74434	9.19818	2.74778	9.45073	3.84368	9.57912	3.12168	9.81343	3.09974
209199_s_at	7.72913	8.67684	7.22329	10.516	8.7068	8.4458	6.43262	8.61754	6.86556	8.96965	7.59682	9.14439	6.56179	8.10686	6.40077	7.89466	5.64883	7.93514	6.45852	8.62698	5.637	9.75449	6.75658	9.99883	6.00877	8.7113	6.7146	9.4058	5.23271	10.3661	3.80015	8.98706	6.61067	10.6082	8.47718	9.10246	7.3831	10.1368	6.99204	8.79291	4.353	9.05775	4.3131	9.28237	6.22781	9.29301	6.61087	8.8181	5.73702
209200_at	6.93432	8.6198	6.86515	10.2407	8.4014	8.66869	6.67284	9.13064	5.92517	8.75162	6.44888	9.13178	5.4815	8.06123	5.25933	7.45805	4.51481	7.68849	5.47623	8.53108	4.28843	9.9241	6.1517	9.95314	5.62289	8.7122	6.55667	9.25036	3.81814	10.2497	3.8394	9.15011	6.41015	10.7887	8.21967	9.63624	6.86573	10.3209	6.64866	8.686	4.09539	9.26098	3.80133	9.06997	6.32634	9.46128	6.84023	9.22612	4.77241
209205_s_at	7.13985	7.12044	6.12209	7.91149	6.26448	7.29007	6.56292	7.56703	6.2495	7.53974	5.91323	7.32354	6.825	7.10905	6.76454	7.11221	6.83927	7.13747	7.12493	7.5647	6.93972	8.03759	6.99116	8.43721	6.72211	7.39503	6.32345	7.81801	6.63494	8.36694	6.42406	7.24881	5.26644	8.76286	6.87579	8.03867	6.54005	8.70188	6.75899	7.56338	6.55122	8.01618	6.09518	8.24304	6.28926	7.95391	6.339	7.59123	6.5533
209210_s_at	7.30427	9.21907	2.58475	12.0333	2.35502	9.89754	2.58289	10.0856	2.58511	9.58088	2.32151	10.396	2.53406	8.97749	2.33636	8.71641	2.46141	9.75779	2.57834	9.94767	2.55312	12.0248	2.5797	11.5769	3.57313	9.37591	2.55964	10.1247	2.57033	12.0323	2.54685	10.5931	2.58494	12.3661	2.58009	10.3797	2.62319	11.4021	6.24343	9.49761	2.33318	10.1978	2.57813	10.7609	3.08393	10.2609	2.5415	10.506	2.51669
209250_at	10.1764	10.6819	9.30372	11.1432	9.49339	10.3817	9.18789	10.8611	8.31057	9.91479	8.45757	10.6371	9.49803	9.95106	8.91353	9.8786	8.71926	9.9181	9.13333	10.3568	9.09938	11.0425	9.30606	11.5322	9.25499	10.0473	8.86934	10.5217	8.85003	11.6948	9.11754	10.6798	9.20236	11.4827	10.1165	10.8776	9.17319	11.6058	9.09158	10.5538	8.54205	10.5389	8.66607	10.8513	9.29968	11.375	9.33992	11.0839	9.18342
209263_x_at	5.89972	7.43726	4.01778	8.11551	3.68494	6.97602	3.72597	7.64164	4.64226	6.82572	4.06085	6.66239	4.62725	6.45514	4.01391	6.19627	4.61878	6.75466	4.45598	7.34612	4.61717	8.00879	4.01312	8.34004	4.01032	7.46712	4.6287	7.82909	4.83484	8.95529	4.00411	7.88109	4.64212	9.1535	4.40614	7.73239	4.25701	8.6078	4.01972	7.94781	4.63086	7.97728	4.01409	8.40869	3.98804	7.84349	3.72206	7.56498	4.03478
209283_at	4.88612	6.70654	2.83478	7.90695	3.7027	5.16938	3.50583	5.41728	3.5535	5.42101	3.76879	5.52475	3.78058	5.15908	3.86765	4.9557	3.94255	6.32821	2.56422	5.6933	3.77603	6.67518	2.78211	6.5935	4.051	5.12275	2.74603	5.67452	2.22565	8.20189	3.85362	6.41826	3.78936	8.53051	3.28683	6.876	3.69306	7.8041	4.17817	6.0245	3.77874	7.71722	3.6039	8.04782	3.86149	7.3969	3.28407	7.46226	3.76192
209285_s_at	7.42509	8.22209	8.17999	10.0162	7.95823	8.40313	7.70239	8.88922	7.36413	8.12659	7.96605	8.80872	7.68278	8.11493	7.59335	7.86777	7.2508	7.70489	7.45407	8.34769	6.46877	9.22718	7.45812	9.51855	7.75413	8.34305	7.45061	8.51999	7.01186	9.51489	7.50431	8.9248	7.86978	9.80553	8.57289	9.31084	7.59301	9.97613	7.51254	8.57723	7.37691	9.21151	7.43342	9.14069	7.4882	9.1292	7.57568	8.852	7.52089
209289_at	10.1554	9.50516	9.2278	9.74929	9.03332	9.749	9.67801	10.3658	9.52423	9.36777	9.79783	10.5298	9.97509	9.75499	9.62769	9.86988	9.2954	9.36153	9.26955	9.80036	9.5777	10.3603	10.007	10.9241	9.50798	9.75378	9.59914	10.0691	9.4496	10.6489	9.42803	10.3339	10.2463	10.6659	9.77511	10.2535	9.46405	10.9058	9.61044	10.036	9.14162	10.4807	9.21859	10.3066	9.69533	10.495	9.9948	10.5798	10.1585
209291_at	7.10446	8.70748	5.64102	10.5252	4.48941	7.30777	5.9727	7.76451	5.1854	8.04804	5.37159	8.31634	6.19537	8.54747	5.68398	8.16542	3.7978	7.80649	3.24285	8.72786	3.31118	10.2951	2.54983	10.2146	3.90313	8.0598	4.05175	8.92826	5.64646	10.4249	4.61387	9.09467	6.06696	9.67748	5.01648	8.78627	3.34419	10.0269	3.16924	8.1016	5.33039	8.78154	5.07314	9.21147	5.80811	8.94766	6.092	9.42058	3.56699
209307_at	7.19324	8.18419	7.93555	9.96722	9.50702	9.2517	7.59816	9.1759	6.56419	8.77392	7.74924	8.98583	7.2011	8.56289	7.23121	8.33008	6.11638	7.8026	6.19869	8.3187	6.8263	9.99516	8.02462	9.99009	6.31789	8.75001	7.96745	9.38846	6.83119	10.5462	6.97309	9.22693	7.25958	10.3513	9.12289	9.47909	6.8392	10.134	6.05716	8.62179	6.22355	8.74595	6.83816	8.94232	6.49301	9.49099	6.43718	9.02339	6.60151
209310_s_at	7.8239	7.72363	6.81094	7.5815	7.11219	7.55281	7.15045	7.54516	6.12014	7.43132	6.10322	7.21167	6.1904	6.92245	6.43746	6.70663	6.26145	7.12313	5.77972	6.82193	6.30861	7.89355	6.37219	7.92725	4.8502	6.74399	6.03401	7.40462	6.38136	8.14402	6.22238	7.23213	6.55124	8.36468	6.11291	7.46074	6.4577	8.21836	6.50069	7.96512	6.29443	7.19889	6.59638	7.82695	6.73586	8.34939	6.84424	8.03074	6.24684
209312_x_at	11.012	12.9088	8.82524	13.7786	11.968	12.4508	8.57591	12.3847	9.02868	12.8551	9.92217	11.97	6.50146	12.7667	8.78958	12.7394	5.57461	11.7062	4.83692	12.201	8.46536	13.6577	9.98122	13.7521	8.14868	13.0668	9.38869	13.6928	6.0999	14.0623	6.78362	13.3978	9.14641	14.4338	10.8728	13.2501	9.29623	13.8135	7.38769	13.3139	5.92432	13.1579	5.6958	13.4649	7.35637	13.3279	5.965	12.9812	7.2725
209335_at	9.0931	10.0159	3.4533	11.9655	3.61403	9.38489	3.34244	10.227	3.34838	9.12468	3.18963	10.1173	3.14911	8.8155	3.28443	8.94676	3.19315	9.07236	3.30096	9.77281	3.33686	11.0174	3.3456	11.2456	4.10123	9.47482	3.26806	9.99345	3.30307	12.1282	3.26945	10.5299	3.29275	11.2162	3.2377	9.6883	3.25257	11.5873	3.18102	10.1197	3.25909	10.133	3.32198	10.7508	3.27085	11.2332	3.33246	10.9366	3.17976
209337_at	9.03365	9.02927	9.07861	10.4664	9.29562	9.61313	8.83259	9.67342	8.41706	9.21756	9.07551	9.60906	9.16974	9.46372	8.39639	9.2521	8.73413	9.27591	8.88543	9.69554	8.77049	10.4394	9.35014	10.4371	8.24475	9.47156	8.82836	9.57567	8.83155	10.3666	8.89277	9.55455	9.16125	10.3291	9.54896	10.2418	7.99081	10.3575	8.22286	9.1685	8.10403	9.40045	8.17667	9.53419	7.95516	9.58886	8.44717	9.38146	8.83297
209348_s_at	9.34573	10.7851	8.73146	12.912	8.97717	11.0361	8.50278	11.516	6.59998	10.2048	7.55648	11.3233	6.56686	10.6028	6.56798	10.5856	5.17343	10.3833	6.17943	10.9298	5.90511	12.2226	7.89236	12.7421	7.14014	10.9659	6.67586	11.9541	5.66619	12.7876	7.32778	11.6831	8.10599	11.984	9.45274	11.3871	6.98405	12.8116	5.95036	11.3631	7.70862	11.4273	7.88355	12.1109	6.3623	11.5643	5.89274	11.5425	5.5787
209355_s_at	6.64846	7.91404	4.12124	8.66336	4.46808	7.62835	5.70924	7.84248	4.72556	8.16411	3.98096	7.92439	4.59038	7.2451	5.24103	6.92473	3.76639	7.20329	3.76199	7.44846	4.99043	8.53325	5.59585	8.27085	4.92536	6.83586	5.07186	7.57257	5.13726	9.86074	5.27966	7.68394	5.15102	9.52708	3.12182	7.23906	4.97846	9.6604	4.89778	8.42138	4.63368	8.5583	5.50824	9.03096	5.00037	8.34163	4.47047	8.57402	4.40039
209356_x_at	4.49319	6.17449	3.67531	7.0215	3.96202	4.47187	3.27746	5.32051	3.06294	4.97258	3.63346	5.08606	3.40913	5.26796	3.70795	4.58757	3.47596	5.61157	3.64102	5.88169	2.94079	7.14286	3.26946	6.65627	3.71066	5.88771	2.94351	6.68946	2.94375	8.6413	3.65791	7.10994	3.62644	8.64577	3.63766	6.24855	3.80104	8.36316	3.63244	6.61804	2.94575	7.47082	3.64177	8.32048	3.63939	7.5562	3.63791	7.94296	3.84061
209374_s_at	8.63041	10.0961	4.24531	11.4234	9.14497	9.35991	6.40741	10.2263	6.46727	11.3077	8.20549	11.3105	2.66437	12.1751	6.70277	11.7243	2.43299	11.3835	2.40148	11.4578	4.36444	13.6017	7.30444	13.9034	5.91235	12.5523	7.98718	13.9164	3.54579	13.879	5.3206	12.6123	6.55784	12.813	9.67246	11.1802	7.771	13.4984	5.09433	11.4605	2.40216	13.6681	2.8487	14.0783	6.15295	13.2461	3.90697	13.0234	7.08055
209392_at	9.14251	10.4466	5.64062	11.3357	6.60029	10.6082	5.72563	11.0507	5.78351	10.7619	4.8197	11.4983	5.79449	9.9303	5.06567	9.48087	4.70722	9.44223	5.12814	9.9378	7.28588	11.4315	7.49357	11.6314	5.85306	10.0779	7.15366	11.2868	6.41883	12.009	6.90675	10.9846	5.75488	11.749	6.83006	10.635	5.87287	12.9318	5.19197	11.0903	4.68062	11.0931	5.62033	11.3821	6.43861	11.4289	6.04761	10.913	4.21247
209409_at	7.40182	7.87242	6.77058	9.65209	6.81816	8.43924	6.82227	8.5699	6.69631	8.38508	6.17319	9.64035	7.05652	8.11972	6.40083	7.47356	6.12054	7.52644	7.10205	8.66797	7.58482	9.63512	7.31765	9.64248	6.19578	7.84987	6.02405	8.24348	6.84792	9.72495	6.45143	8.62503	6.57039	9.91963	6.47303	8.57974	6.40769	10.0402	6.6317	8.40135	6.5081	8.86401	6.44653	9.06897	6.32687	8.76548	6.24797	9.01659	5.5535
209422_at	9.57221	9.31771	8.97309	10.1742	8.95341	9.29712	8.618	9.68102	8.40065	9.02189	8.9481	9.56882	8.72757	8.80628	8.42985	9.047	8.33523	8.87389	8.51152	9.2487	8.75091	10.1058	9.36818	10.4449	7.99099	9.10957	8.58197	9.47315	8.7765	10.3253	8.58635	9.4886	9.2101	9.96612	9.56545	9.85297	8.65626	10.3252	8.5107	9.22577	8.54841	9.68128	8.62224	9.72397	9.04116	10.1795	9.20443	9.83773	8.74649
209440_at	8.36742	8.15995	7.68556	8.74187	8.20125	7.82213	7.02731	7.73381	7.12866	8.43563	7.0817	7.17593	7.08239	7.44968	6.81418	7.59459	7.51291	7.99687	7.34033	8.17386	7.0589	9.14126	7.12085	8.37225	6.38032	7.70121	7.13389	8.31907	7.04419	9.09363	6.74612	8.03634	7.30811	8.802	6.77579	7.59652	6.89498	8.80923	6.87964	7.99708	6.28387	7.9144	6.66473	7.95447	6.82931	8.38682	7.23815	7.97735	7.51419
209447_at	5.23429	5.56281	5.23385	7.04075	7.06687	6.39958	5.99172	6.77212	5.5255	6.85659	6.03426	7.19407	5.27818	6.3227	6.22702	6.21563	5.64958	6.36448	5.66556	6.38226	5.37276	8.29551	5.48875	8.31023	5.5425	6.61074	6.04058	7.54714	5.53421	8.7271	5.22653	7.7228	5.8083	8.78164	6.38488	7.69734	6.16936	9.17211	5.81509	7.11802	5.35431	7.52693	5.3743	7.51877	5.46132	8.13009	5.55687	7.87933	5.6537
209465_x_at	4.9943	7.19351	3.75061	10.0621	3.80452	8.08845	3.77524	8.51366	3.70826	6.96967	3.61386	7.91028	3.97955	6.60702	3.70996	6.12642	3.61475	6.7016	3.67996	7.31961	3.65006	9.54562	3.70146	9.42833	3.63058	7.45127	3.65833	7.85709	3.67868	9.83419	3.95908	8.45394	3.67748	10.4627	3.87188	7.7604	3.64621	8.61804	3.60218	7.42264	3.65868	8.287	3.68042	8.91924	3.6454	8.24558	3.28219	7.70121	3.96535
209466_x_at	7.10817	8.0274	4.4465	8.52443	4.44551	7.75237	4.32786	9.20418	5.30374	7.81259	4.50674	8.38091	4.39968	7.26751	4.90259	6.65115	4.50076	8.02559	4.50408	8.34006	4.49394	10.1823	4.50545	10.0698	4.64089	7.59205	4.42079	8.89912	4.42453	10.971	4.50022	9.61339	4.43092	10.9432	4.34758	8.88469	4.50239	10.6119	4.97813	8.93831	4.50445	10.0859	4.50433	10.0408	4.50054	10.9638	4.50086	10.6485	4.91069
209473_at	6.17198	7.77738	3.83856	8.64874	5.60386	7.66716	4.04661	7.89577	4.73466	7.5317	4.58535	8.35227	4.10284	7.40363	3.84093	7.24795	3.71449	7.21898	2.81822	7.21836	3.42812	8.97382	4.58015	9.31618	3.95353	7.63019	4.02221	8.76471	4.11481	9.75989	2.52225	8.71554	5.14202	9.70137	6.12771	8.23361	3.69941	9.74342	3.36394	8.37016	2.89376	8.4683	3.28879	8.57891	4.09893	8.78493	3.46355	8.5432	4.36688
209487_at	7.08216	8.4268	2.28197	8.9988	2.53635	8.26596	2.53685	9.18179	2.27897	7.70699	2.24967	9.0554	2.24953	7.40985	2.26418	6.87524	2.24697	8.38882	2.26775	8.95079	2.27028	9.39377	2.56162	9.74078	3.1129	7.74383	2.26104	8.53742	2.53164	10.5498	2.2527	8.97811	2.5329	10.2614	2.53648	8.43455	2.27905	10.4296	3.28646	8.48123	2.2758	9.17927	2.26696	9.60717	2.26307	9.67878	2.25421	9.82014	2.22881
209505_at	5.62067	7.08141	3.97541	8.71553	3.57335	7.41287	3.25174	8.15475	3.30673	6.93112	3.16306	7.93931	4.26902	6.37276	3.80611	6.74022	3.42739	6.12585	3.8071	7.04359	3.2178	7.90688	3.81193	8.92443	4.93965	6.92379	3.80202	7.83184	3.8077	9.2852	3.79548	8.28005	3.81631	9.1724	3.80477	7.89541	3.80159	9.00649	3.26257	7.84522	3.80341	8.24616	3.80779	9.12112	3.21971	8.79365	3.2473	8.49222	3.53706
209524_at	7.95823	7.51436	7.67257	9.08013	7.4563	8.23111	7.36783	8.29711	7.41442	8.46639	6.83775	8.23809	7.9566	7.72574	6.98623	7.6333	7.16151	8.008	7.31036	8.08128	8.19696	9.13641	7.67805	8.77528	7.05023	7.76481	7.06043	7.83281	7.8315	8.97639	7.25972	8.15272	7.89643	9.19988	7.77448	8.496	6.00356	8.74548	6.30023	7.38726	6.60344	8.31858	7.15551	8.10157	7.35589	8.34715	7.13454	8.54464	7.31885
209539_at	7.42936	8.54584	5.58346	10.0735	7.90625	8.78887	5.42605	9.57073	5.58793	8.51207	5.78243	9.1117	4.82596	8.25391	5.74163	8.01743	4.18209	7.92016	4.36477	8.45301	4.33461	9.74751	6.10582	10.2951	5.58424	8.60611	5.57934	9.79449	5.31534	11.0529	5.01444	9.62138	6.05248	10.9477	8.08076	9.52831	5.57864	10.9444	4.28509	8.84938	4.19562	9.85019	4.36739	10.1434	5.57597	9.97316	5.87653	9.41327	5.63617
209540_at	5.2344	6.59481	2.34566	8.61364	2.34076	6.00911	2.39404	6.81604	2.95782	6.59707	2.82701	7.48249	2.27853	6.31579	2.29395	6.84792	2.27689	6.41468	2.29608	6.83925	2.28586	7.89422	2.29966	8.20563	2.40466	6.71453	2.41235	7.80637	2.55108	8.67039	2.40169	7.34922	2.30358	7.65291	2.72057	6.74834	2.95145	7.78977	2.92328	7.59038	2.32332	7.23736	2.297	8.03237	2.28245	7.69468	2.39878	7.47328	2.9131
209541_at	5.17718	7.58927	2.8131	9.15715	2.67294	7.34964	2.49633	7.30995	2.60672	8.00439	2.48143	7.95057	2.48499	7.31332	2.65716	6.97159	2.55128	7.47942	2.59391	7.53964	2.4859	8.52437	2.60362	8.97281	2.95667	8.09399	2.48715	9.0076	2.58944	9.88095	2.56013	8.57943	2.49754	8.40901	2.61365	7.47051	2.65054	9.16578	2.54199	9.40427	2.48927	7.90525	2.61115	8.55398	2.64554	8.72038	2.48199	9.16056	2.52716
209542_x_at	4.71111	7.21255	4.34512	8.20699	4.34723	5.54457	4.36277	6.58618	3.68736	5.78298	4.17756	5.51656	4.33311	6.2829	3.96476	6.34461	4.3345	5.92613	4.34281	5.78763	4.33595	8.46777	3.87982	8.06282	4.26016	6.40042	4.33579	8.28114	4.34126	8.62025	4.33267	7.0822	4.35445	7.84042	4.29958	5.53611	4.33735	7.45658	3.65614	7.8958	4.19499	7.51103	4.42282	8.64105	4.34044	7.64638	4.33029	8.1885	4.33145
209555_s_at	5.52116	7.98552	2.41035	10.1141	2.5294	8.58294	2.53008	8.55744	2.17935	7.91904	2.35599	9.09436	2.34665	6.95776	2.17118	6.72555	2.35484	7.15798	2.18098	7.07198	2.17095	8.95377	2.39256	9.21781	2.50353	8.18639	2.39249	8.58125	2.38327	9.61452	2.42653	8.19762	2.18369	10.4598	2.1742	8.20829	2.17622	9.94879	2.34411	9.61645	2.17494	8.36392	2.38219	9.30142	2.35913	6.84468	2.35421	7.09774	2.28211
209568_s_at	7.65912	8.9029	5.98266	10.1636	5.62152	8.75126	5.53771	8.89156	4.91528	8.39627	5.71059	9.25772	5.21984	8.66808	4.82686	8.66449	4.91599	8.38039	4.89339	8.7467	4.87517	9.79997	5.25255	10.5287	6.01852	8.97513	5.82854	9.64664	4.71692	10.7171	6.24609	9.9003	5.20064	10.786	5.14787	9.17404	4.19505	10.5056	5.44567	9.53227	6.9196	9.74497	6.11942	9.65411	4.40643	10.1606	6.07875	9.64859	5.4369
209570_s_at	4.64759	7.63334	3.2937	9.81662	3.223	7.55422	3.4371	8.15531	3.63271	7.43548	3.18829	8.67255	3.21226	6.95893	3.26903	6.84455	3.25309	6.91639	3.21818	7.16917	5.46531	9.23583	4.61002	8.89026	3.26093	6.86065	3.26932	7.59756	4.32643	10.0201	3.25708	8.48312	3.214	9.95804	4.63313	7.67466	3.21764	8.87968	3.2448	7.27853	3.20019	8.38836	3.21175	9.04386	3.21614	8.23623	3.18937	8.15599	3.21041
209596_at	8.56735	9.53756	2.87552	10.9457	2.57907	9.82017	2.49241	10.7666	2.4931	8.96721	2.48286	10.0303	2.80021	9.64754	2.62754	8.93746	2.48406	9.22681	2.49105	9.47638	2.48546	10.6637	2.48951	11.21	4.09726	9.62201	2.49114	10.5039	2.34863	11.8199	2.50787	10.9318	2.23034	11.8101	2.54222	9.98191	2.49033	11.9971	2.71108	10.3672	2.75204	10.7571	2.49185	11.0871	2.49732	11.3988	2.54851	11.4495	2.75814
209606_at	7.55085	8.70528	6.34823	9.69601	8.75915	8.64912	6.77168	8.9688	6.58923	8.3874	6.84917	8.70297	5.75997	7.69667	6.5957	7.951	5.72367	7.8836	5.21096	8.41314	4.99488	9.17421	5.9969	9.40976	6.42057	8.23746	6.72317	9.13715	5.41582	10.3046	5.53293	8.19231	6.40491	10.1149	8.63232	8.91585	6.52584	10.2383	4.7232	8.22334	5.51551	9.22012	6.4042	9.1192	6.35259	9.65191	6.39409	8.49086	5.72768
209612_s_at	8.20015	9.63489	3.06275	11.1854	3.07345	10.4666	3.05198	11.0898	2.97605	10.8298	2.96639	11.1435	2.95847	9.88735	2.99659	9.8563	3.02456	10.4881	2.9741	11.1708	3.03234	12.5227	2.97271	12.7221	5.149	10.9407	2.96721	11.4959	2.97256	13.0532	2.96466	11.6675	3.05108	11.4924	2.98307	10.5592	2.98805	12.0578	3.01725	10.4818	2.99665	11.3996	3.01083	12.4842	3.10528	11.5575	3.02606	11.3643	2.96091
209613_s_at	7.74249	9.05255	2.8258	11.5845	2.78897	10.3015	2.57352	11.2123	2.56735	10.8243	2.54095	10.864	2.53528	9.55239	2.55626	9.38899	2.53908	10.2216	2.57268	11.2122	2.54953	11.956	2.56182	12.286	5.41809	11.0592	2.56025	11.2181	2.43498	12.5253	2.54488	10.9627	2.37385	11.0989	2.5515	10.5946	2.52533	11.5914	2.66584	10.3296	2.55305	11.3637	2.73595	12.1696	2.54486	11.4078	2.69667	11.332	2.51837
209619_at	8.6225	10.3077	6.70132	10.8268	10.7464	10.9905	8.97705	11.5329	7.96554	11.118	9.04573	10.3984	6.44098	10.8717	8.01764	10.9792	6.13492	10.3681	5.85613	10.632	7.17546	12.0813	8.73364	12.2465	9.16597	12.1261	9.75325	13.2302	7.46687	13.5789	7.25301	12.1676	8.35493	13.2207	10.4639	11.8536	10.2668	14.1254	8.36474	13.3297	7.65994	13.1974	7.68852	13.087	9.29309	13.7148	7.993	13.6454	9.69128
209621_s_at	3.23175	6.52505	2.15184	8.27612	2.14633	5.07892	2.16379	5.81593	2.16393	6.65155	2.14484	6.61783	2.14987	5.91468	2.15377	5.3413	2.14172	7.05378	2.14081	7.1875	2.15119	9.03855	2.16043	8.83277	2.64251	6.39414	2.15197	7.12631	2.15793	9.38124	2.14721	7.92888	2.14345	9.41179	2.15655	7.02668	2.1396	8.87646	4.43735	6.54087	2.15418	7.70901	2.1581	8.40475	2.76217	7.07301	2.1444	7.26857	2.13844
209651_at	5.60354	6.632	3.904	7.94523	3.1033	6.65322	4.16994	7.6236	3.7453	6.77577	2.64511	7.41455	3.75768	5.54104	2.99326	5.69706	3.01134	6.62244	3.05508	7.17059	2.98916	8.21917	3.39378	8.09357	4.95952	6.64923	3.24966	6.93235	4.60187	9.49607	4.01462	8.24384	4.1549	8.85641	4.13406	6.83367	4.25527	9.20206	5.18576	6.90773	3.6342	8.3675	4.28596	8.49341	5.04381	8.78295	4.22475	9.04568	3.49851
209655_s_at	4.8044	6.21542	2.8665	6.83666	2.8746	5.31285	2.34112	6.3884	2.86033	5.8295	2.97125	5.42002	2.80175	5.50556	2.82935	4.6246	2.80652	6.44073	2.5762	6.66553	2.82108	8.137	2.86371	7.95889	2.81783	5.00028	2.41485	7.24829	2.8403	8.78347	2.36219	7.10733	2.84006	9.81717	2.81883	8.18491	2.82286	8.62572	2.96278	6.31627	2.58923	7.30897	2.47457	8.04024	2.81317	7.54479	2.49963	7.91419	2.78249
209656_s_at	7.70127	9.63426	2.91684	11.0531	2.91914	9.37556	2.59016	9.88822	2.5711	9.52486	2.52262	9.95543	2.52904	8.69979	2.53884	8.78909	2.61579	9.68977	2.5608	9.96482	2.59031	11.3272	2.62863	11.4244	2.90938	9.04198	2.53562	9.89818	2.55247	11.6036	2.61817	10.3406	2.55238	11.4967	2.67012	10.0766	2.53426	11.3524	2.99849	9.35301	2.62454	10.1549	2.62869	10.7563	2.90909	9.81281	2.61779	10.0839	2.63242
209670_at	6.89407	7.69052	6.82438	8.90451	8.58722	8.32917	6.93452	8.84859	7.03487	8.48397	7.49938	8.61511	5.42365	7.46737	7.10589	7.69211	4.53592	7.39097	4.15363	8.45402	5.81112	9.7083	6.96935	9.51812	7.26616	8.22933	7.63313	9.32524	4.60298	10.0297	5.39225	8.61389	7.56072	10.2738	9.35058	9.86337	6.934	10.4133	4.53296	8.62229	5.82736	9.20275	7.39935	9.23429	7.13997	9.83987	5.84464	8.95253	5.55365
209685_s_at	4.97953	6.40208	4.975	7.11041	7.92486	6.84242	5.88332	6.87685	5.62655	6.78403	6.40423	7.06424	4.39606	6.13044	5.88521	5.97536	3.50552	4.95657	3.64534	6.3741	3.9796	7.62961	5.68721	7.56484	5.23351	7.39603	5.75379	8.2528	4.70163	8.72363	5.147	7.06558	6.76326	8.77452	8.48097	8.38928	5.77553	9.36578	4.88003	7.51568	4.94786	7.56901	5.51275	7.54382	5.31646	7.87622	4.02576	7.06119	3.61809
209687_at	9.35324	10.687	4.25222	12.2318	4.36223	10.4451	2.74677	11.2623	4.30828	11.0487	4.00599	10.7282	4.04924	9.98802	3.24843	9.96512	2.67584	9.91499	3.64097	10.9546	5.28799	12.3847	4.04234	12.3914	4.87003	10.8997	3.59904	11.5702	4.72927	13.0775	4.1943	11.5949	6.14083	12.7794	6.00673	11.3648	3.90991	12.8162	4.52389	11.2258	2.71788	11.587	2.72868	12.3895	3.90845	11.6404	3.89297	11.8021	4.50604
209710_at	6.49388	7.50595	6.27916	9.46925	4.38832	7.45223	5.13372	8.13053	5.56118	7.36692	4.79951	7.73286	5.76233	6.98062	5.69896	6.46866	4.24718	6.42658	4.31994	7.04853	5.37839	8.95399	6.27467	7.91434	6.27341	7.31005	6.27024	8.05206	5.68509	9.60982	4.99891	8.12378	6.22986	10.8088	7.4468	8.89011	5.67121	8.26884	3.82543	7.03003	5.62044	8.84616	5.47517	9.40446	5.22984	7.69131	6.08424	7.51057	5.8967
209723_at	6.81787	8.01383	6.80167	9.14662	8.37917	8.40625	7.42292	8.47806	4.81453	5.56109	4.0132	5.61478	6.81198	7.76239	6.9633	7.48723	5.92009	6.45754	5.9653	7.31563	6.86941	8.84663	7.14378	8.8453	6.36738	8.47441	7.02334	9.19403	6.61504	9.65188	6.51611	7.83984	6.37178	8.506	7.29801	7.44774	6.36891	9.21659	6.19723	7.59272	6.0226	8.38509	6.25417	8.0014	6.31397	8.81536	6.19059	7.87981	6.71202
209732_at	8.22881	9.39067	6.16009	11.8643	6.56584	8.77026	5.00322	9.25079	5.14809	8.93473	5.20665	9.41615	5.14508	8.62166	5.2827	8.23185	3.49549	8.21098	4.85407	8.8336	3.29715	10.1584	4.77072	10.4211	5.36799	8.5679	5.25508	9.85276	3.91716	11.1331	3.24594	9.69506	4.91753	10.6283	7.43272	9.53056	5.31766	11.0229	3.34508	9.46072	4.849	9.35134	4.85592	9.85499	4.70838	10.0426	3.22584	9.78218	4.75789
209763_at	4.9765	6.68815	3.42714	8.77525	3.66081	3.90506	2.44156	7.3491	3.16161	5.83962	2.41394	5.70216	3.12461	4.27356	2.42579	6.14676	2.41012	8.19689	2.76188	8.86099	2.4212	10.0358	3.15731	9.29626	3.66895	6.58623	2.6131	5.8506	2.42783	8.47609	2.41608	8.02771	2.4364	5.89642	2.43285	6.77237	2.43607	7.23405	4.25853	5.26851	2.45334	8.0242	2.4271	8.39453	3.47383	5.97478	2.43451	6.58868	2.42588
209770_at	7.20489	7.46731	7.10459	8.89351	7.59579	7.88758	7.13782	8.53557	6.69886	7.75452	6.89357	8.47179	6.58557	7.35637	7.01589	7.06262	6.26277	7.08408	6.59453	7.43518	6.36082	8.32511	7.28504	8.69521	6.52315	7.33398	6.77145	8.28358	6.58506	9.00548	6.8061	7.93147	7.26635	9.00807	7.00243	7.87429	6.58606	9.03125	6.76514	7.76222	5.91119	8.20587	6.85283	8.57546	6.91213	8.14361	6.60377	7.87039	6.84842
209815_at	10.0118	10.6861	8.52884	12.481	8.03849	10.6457	8.17441	11.6124	7.44615	10.1057	7.76731	11.4685	8.29111	10.4153	7.69107	9.79615	6.98365	10.5665	7.62038	11.2582	7.17428	11.7915	7.88759	12.7483	8.78614	10.4872	8.12129	11.5379	7.9915	12.7447	8.21465	11.9381	7.36272	11.8916	7.75658	11.6766	7.8234	13.0083	7.36699	11.2054	7.05571	11.9831	7.41547	12.3458	7.75923	12.1942	7.65994	12.0018	7.1007
209823_x_at	5.99924	8.318	2.73097	9.0033	6.27073	7.42571	2.77709	6.92901	3.55925	7.95755	3.85264	6.33904	2.13363	8.24132	3.63568	8.42218	2.14364	7.49339	2.14286	8.10002	2.76654	9.0627	4.55442	9.12874	2.77064	8.93648	4.02793	9.91772	2.17771	10.8063	2.35123	9.46251	4.51178	11.1438	5.67477	9.41422	3.5851	9.8956	2.76083	9.06498	2.13898	8.66543	2.1511	8.9232	2.92691	10.003	2.25146	9.77795	2.87279
209866_s_at	3.23293	5.8821	2.21728	7.76008	2.21827	6.21995	2.30473	7.19793	2.26213	5.04019	2.19554	5.91772	2.60841	5.64992	2.20572	4.98749	2.19408	5.79793	2.20956	5.11318	2.20867	7.93473	2.21248	8.17985	2.20574	5.70357	2.20359	6.91231	2.20953	8.63742	2.19991	7.46026	2.21556	8.8762	2.36428	7.17537	2.20747	8.92781	2.19364	6.26062	2.20541	7.57066	2.2091	7.95975	2.20137	7.61419	2.606	7.82128	2.1885
209867_s_at	3.69138	5.87758	2.45896	8.52074	2.67513	7.17558	2.38618	6.74647	3.09195	6.37325	3.06031	7.40816	2.45247	6.08491	2.7176	5.24455	3.06205	4.74432	2.84775	6.1353	2.99679	8.37116	3.08614	8.42823	3.07216	6.77417	3.06952	7.0982	2.55422	9.15489	2.35576	8.10794	2.45662	9.34298	2.45647	7.51943	2.45409	8.64282	3.05269	6.97658	2.52885	7.31607	2.45591	7.75767	3.06891	7.72342	3.06382	7.94471	2.44723
209868_s_at	3.32973	5.86421	2.05244	7.03573	2.75201	5.45371	2.2072	6.54816	2.74829	6.58445	2.73424	4.76694	2.03385	5.80464	2.73938	4.9071	2.73345	6.13785	2.04327	6.04412	2.42343	7.96478	2.79018	7.42569	2.75394	5.46244	2.03657	6.95573	2.74413	8.97088	2.73524	6.98781	2.77259	8.38839	2.8	6.11898	2.56	8.17291	2.20679	5.93972	2.74146	6.31108	2.71885	7.19388	2.74123	6.84676	2.54303	6.93629	2.72947
209879_at	6.17414	6.84278	4.71927	7.70269	4.93893	6.88491	4.71751	7.46934	4.78494	6.16977	4.15336	5.885	4.70546	5.9059	4.77903	5.52313	4.70866	5.17158	4.78014	5.69459	4.71968	6.98033	6.16387	7.16209	4.71092	6.39912	4.70831	7.94207	4.71378	8.21643	4.94969	7.15138	4.78109	8.34573	5.28091	6.3477	4.71342	9.31099	4.70108	7.28435	3.68443	8.19685	4.71453	8.45189	4.77624	8.59941	4.712	8.35165	4.69698
209894_at	4.53117	6.00712	3.79534	7.69975	3.26276	6.94369	3.29147	7.04003	4.33506	6.96851	4.51037	8.12192	3.95286	6.14172	3.26978	5.95056	3.82036	5.7833	3.79556	6.87476	3.75277	7.92903	4.15826	8.01321	2.84315	6.34693	3.52676	6.98697	3.78586	8.39806	3.14234	6.80935	3.18397	7.91105	3.7381	6.89412	3.09289	7.18876	3.39539	5.07303	2.29907	6.29624	2.89587	7.07269	2.83361	6.62141	3.28979	6.15036	3.22163
209897_s_at	5.57292	5.62362	4.22337	7.62414	4.66162	7.18017	4.27694	7.34262	4.7186	6.14199	4.51277	6.89494	4.71962	6.69759	4.70745	5.9178	5.10749	6.61447	4.12089	6.77866	4.69976	8.39674	4.71297	8.35127	4.25457	6.58012	4.55921	7.46018	4.22879	8.83348	4.69597	7.44522	4.32843	10.1017	4.19563	8.15884	4.03411	9.43103	4.7466	7.55695	4.70389	7.86295	3.90389	8.75703	4.69588	8.29576	4.69339	8.49875	3.35926
209901_x_at	5.77445	7.77692	3.7529	8.18744	4.93512	6.88346	4.17718	8.19707	4.93155	6.99712	4.55907	7.17853	4.62824	6.73728	4.18392	6.92951	4.46573	6.00582	3.83518	6.77719	4.40365	8.39506	4.47585	8.63012	4.55837	7.01431	4.92243	8.7608	4.92749	9.23525	4.91823	8.22565	4.65588	8.44072	4.92625	6.57425	4.79633	9.27946	4.79151	8.32892	3.98229	8.13828	4.30217	8.3732	4.92427	8.65937	4.91824	8.18772	4.5203
209906_at	6.72927	8.3415	4.78619	9.82697	2.79709	7.73471	4.95639	7.6133	4.99293	7.17928	4.92846	7.70182	4.13474	7.69871	4.96734	7.60775	5.24246	7.04568	4.9834	7.25123	4.93657	8.91249	4.94735	9.55792	4.98725	7.83767	4.93701	8.63119	4.94327	9.48524	4.95582	8.10169	5.04374	9.7812	4.97179	7.7104	4.96368	8.37485	5.25682	9.04195	4.96801	7.91084	5.16752	8.23855	4.96297	8.48063	4.94524	8.4406	4.92353
209924_at	6.02713	8.02524	4.87551	8.39557	6.26026	7.65721	3.19764	8.25724	4.62326	7.21084	2.55174	7.1151	3.51094	9.63704	4.87056	9.71444	4.8687	8.27995	2.58706	7.60558	4.86778	10.9987	4.72655	11.0251	5.62391	10.8884	4.06852	11.4641	2.56134	11.1672	4.86833	11.0066	4.77706	7.66028	5.25384	7.74684	4.19527	9.8882	4.86703	8.8938	2.55887	8.25767	4.61062	8.44582	4.73168	9.75564	4.56795	7.22341	4.49723
210072_at	2.94055	6.7329	3.16642	7.53789	4.21387	7.63034	4.04451	9.21554	3.02968	8.39534	3.13248	6.46301	3.16188	6.29415	2.5329	7.37052	2.54203	6.01821	3.16445	8.41386	3.15916	9.0117	3.02691	9.74747	2.6861	9.195	3.0022	11.1342	3.05824	11.4197	2.95879	7.3509	3.01603	8.5308	3.15389	9.89657	2.55402	12.6497	2.52788	9.08914	3.16413	9.57986	3.18948	8.31182	3.2995	10.4515	3.15921	8.09316	3.15471
210095_s_at	8.71865	10.5081	6.35749	13.1953	6.09961	11.1548	5.24388	11.2201	6.27416	10.374	4.7673	11.4293	5.67957	10.9875	5.31636	11.2629	6.09984	10.3021	6.29488	10.9484	6.85871	12.4239	6.90546	12.3821	5.59448	10.9704	6.45933	11.9663	6.49782	13.7372	7.03728	12.6298	6.84908	11.9429	6.10664	11.33	6.10577	12.4323	5.9278	11.239	5.43494	11.0669	5.26039	11.7269	6.28082	11.6978	6.26209	11.5602	4.28331
210105_s_at	5.84056	6.61049	4.17342	7.64367	7.16831	7.87194	5.83945	8.28143	5.83794	8.45767	5.93813	8.24737	4.57115	6.85214	5.70219	6.57383	3.75284	7.09718	5.11069	8.01315	5.1958	9.18165	5.6194	9.02693	6.44318	7.81894	6.16835	8.80312	4.97309	10.4606	5.79591	8.36036	5.60232	9.31774	7.39839	8.38502	5.76959	10.3007	4.67679	7.73716	4.96494	8.2582	4.86006	8.50652	5.86123	9.19266	5.54679	8.80626	4.84138
210139_s_at	10.6436	11.9087	8.84909	12.5798	6.10773	11.3573	7.74137	11.708	6.70896	11.7521	5.23818	11.6601	8.69285	11.2067	6.19812	10.3983	7.62648	10.9939	5.61258	11.3163	5.21109	13.1311	4.62444	12.5721	6.87618	10.9059	6.20409	11.7341	9.22337	13.9198	7.18997	12.2005	8.05244	13.5721	6.34205	11.948	5.34555	13.0126	7.34287	11.5821	7.21541	12.0264	6.68721	12.7043	6.43004	12.1901	5.40102	12.1109	6.73259
210145_at	7.3949	6.80332	5.86923	7.54052	5.53266	6.97854	6.4508	7.22874	6.33845	7.01032	6.59702	7.16243	6.83943	7.29205	6.82883	7.12925	6.39984	7.49671	6.06972	6.84278	6.79754	8.08428	6.75691	8.33295	5.58852	7.45035	6.39207	7.76126	5.99558	8.77337	6.49272	7.10173	6.89658	7.8675	6.4201	6.961	6.42558	8.06405	6.64841	7.58992	6.53794	7.53453	6.6674	7.63078	6.02301	7.69209	6.33866	7.66259	6.16406
210150_s_at	5.56719	6.0105	5.05575	6.93351	4.48287	5.8524	4.36453	6.01385	5.28004	6.13028	4.81124	7.033	5.25026	6.37884	5.2698	5.57845	5.19185	5.5948	5.2737	6.04637	5.35239	6.3135	3.87578	6.77726	5.40656	6.49727	5.21524	6.45811	5.20124	7.47823	4.65112	7.30601	5.17736	7.89246	5.04791	6.45978	5.17071	8.55309	5.25769	6.76958	5.16971	7.84349	4.80766	7.12816	5.17981	6.53742	4.12963	7.5944	4.74641
210260_s_at	8.57312	9.52477	8.59297	11.1732	10.0895	10.5969	8.20932	10.1149	8.35423	9.87565	8.76329	10.0761	8.05297	9.26213	7.75907	9.28545	7.7456	9.07165	7.82261	9.84946	8.07008	10.8802	8.62669	11.1382	7.33268	9.68054	7.98998	10.3022	8.11875	11.3701	7.51088	9.86863	8.44427	11.3055	9.94743	10.7169	8.0093	11.3011	7.28097	9.79778	7.35656	9.95536	7.20156	10.3059	7.52685	10.4493	7.36312	9.75438	7.7282
210299_s_at	5.3814	7.10175	3.49551	9.70893	3.52491	6.99339	3.36344	7.85787	3.5	7.5461	3.48772	7.26898	3.38313	7.0948	3.71573	6.99886	3.48747	8.3195	3.4979	8.61939	3.5139	10.0349	3.39024	10.0463	3.49415	7.22133	3.49113	7.83806	3.49649	10.0914	3.42072	8.63832	4.47725	9.62714	3.41937	7.88215	3.47059	9.19481	5.11463	7.21083	3.49469	8.1111	3.3383	8.77933	4.55854	7.40164	3.48926	8.24454	3.1858
210495_x_at	10.8825	11.4934	5.88884	12.6195	7.86243	11.6781	8.34711	12.0576	8.45899	12.2184	9.25057	11.8657	7.85489	11.4155	8.08848	11.0988	8.43275	11.7901	9.0411	12.2211	8.44567	13.0361	8.17657	13.0666	8.85239	11.8157	9.83172	12.3667	9.36706	13.9792	9.862	13.1359	5.62707	13.6999	7.42663	12.3935	6.17918	13.3965	7.89384	12.972	3.86483	12.4979	4.91194	13.0935	7.58002	12.7326	6.33289	13.2549	6.67127
210517_s_at	5.82549	7.04605	2.92159	8.21732	2.80361	6.38691	2.38076	7.05861	2.38496	7.33454	2.54523	7.46359	2.49897	6.16473	2.37938	5.6288	2.37626	7.0554	2.38238	7.77014	2.51469	8.99632	2.38209	8.53902	3.03724	6.40955	2.37867	7.02487	2.38086	9.72944	2.37592	7.5616	2.42019	9.19585	2.80344	7.24187	2.71672	8.9923	3.94254	7.28201	2.4799	7.59708	2.38291	7.92702	2.70864	7.95871	2.37719	8.0416	2.37165
210664_s_at	5.92671	6.72018	4.30869	8.72671	3.88443	7.23067	5.03525	7.56524	3.74693	6.78556	3.63235	7.58678	4.03587	5.81328	3.51917	5.92599	3.11576	7.03838	3.29927	7.07785	4.36808	8.28251	4.45069	8.58147	4.52341	6.72848	4.45979	7.53348	3.7944	8.61868	4.58835	7.13744	3.30694	8.71996	3.53316	6.86611	3.23013	7.72912	3.44206	6.76672	3.37715	6.96314	3.93541	7.91979	3.67451	7.63174	3.65545	7.9353	3.52822
210757_x_at	7.45128	7.83877	6.70708	9.72655	3.41969	7.89107	5.74466	8.16115	7.93705	8.91165	6.20103	8.55559	7.77115	8.27797	6.2283	8.15275	6.83843	7.55469	7.96706	8.26988	7.86918	9.45299	6.62759	9.60255	6.30769	8.4425	6.00072	9.24297	8.43035	10.0786	6.94124	9.05854	6.51272	9.68403	5.2541	8.12373	6.11726	9.59502	6.24462	9.13938	5.55005	8.63533	5.85738	8.89931	5.64069	8.60693	5.9299	8.47762	5.69197
210762_s_at	4.22823	6.83295	3.00171	8.82204	3.02436	7.19154	3.10415	7.76141	3.38115	7.93441	3.67599	8.1082	2.86482	6.67767	2.7551	6.20355	2.85572	6.24297	2.87274	6.78558	3.316	9.20163	3.48923	8.61967	2.88057	6.81004	2.04518	7.75589	3.27598	9.92725	3.01027	8.01129	3.27778	10.8285	3.22648	8.308	3.20403	9.34342	3.68486	7.84006	3.01663	8.54084	2.74795	9.03819	3.34957	8.40841	3.21444	8.94097	2.95392
210809_s_at	9.98846	12.0602	2.76562	13.1943	3.0334	12.3597	2.45441	12.551	2.45553	12.307	2.43709	12.9486	2.43803	11.6192	2.44717	10.9648	2.44307	11.8379	2.76688	12.1839	2.43671	13.7324	2.45224	13.9046	3.88821	12.3339	3.18852	13.0871	2.45197	14.2462	2.444	13.3544	2.456	13.8003	2.45035	12.6061	2.67432	13.8866	2.72322	12.769	2.44161	13.052	2.45381	13.5506	2.43772	13.2349	2.73147	13.4566	2.43264
210839_s_at	4.82385	6.74097	2.83783	7.83203	2.85836	7.45245	2.9453	7.54673	2.92589	8.32176	2.82798	8.558	2.97163	7.45966	2.83035	6.56141	2.81498	6.44206	2.77463	6.91101	4.65772	8.7099	4.23202	8.93671	2.83202	7.44639	3.8463	8.58239	2.83697	9.52118	4.24387	8.24385	2.84244	8.72209	2.98216	7.77335	3.08567	10.56	2.82627	8.61253	2.82959	8.1374	3.10126	8.32302	2.93565	8.1672	2.89861	7.77114	2.82519
210915_x_at	6.64129	8.72844	6.25006	8.72641	9.01888	8.16586	7.39379	8.84331	7.22012	8.72927	7.26467	8.26119	4.97011	7.4843	6.21641	7.85378	3.16801	7.32106	3.9805	8.3726	4.70937	9.98836	6.47519	9.69807	7.49591	9.15681	7.59548	10.1091	3.93332	10.7173	4.67041	8.57984	7.5707	10.7655	8.66883	9.95745	7.09299	11.4154	5.01074	8.92008	5.46544	9.69649	6.13157	9.58964	6.38326	9.59839	5.41848	8.82049	6.40643
210982_s_at	8.7885	10.9453	5.95327	12.4155	10.7522	10.9572	7.45385	11.1814	7.41415	10.9625	8.53541	10.1668	3.61672	11.1559	7.6907	11.1792	2.79965	10.3384	3.39695	10.5246	5.57818	12.7634	8.27059	12.751	6.17551	11.3399	7.97754	12.6176	3.94695	13.0894	4.84419	11.702	6.93462	12.3678	9.51865	11.0774	7.71238	12.2724	5.48253	11.684	3.64329	11.1369	3.50457	12.0422	5.92373	11.5745	2.72	11.5746	6.33181
211005_at	5.2665	6.70348	6.23623	9.28606	7.08059	5.61505	4.98667	6.91599	5.29331	6.37359	5.57673	7.14242	5.14266	5.4305	4.84434	5.77773	4.76427	5.35733	4.96873	5.9732	4.95958	7.03946	4.92769	6.88169	5.95305	6.38985	5.28458	7.4651	4.49025	8.70917	4.96557	6.9493	5.29304	9.20913	7.72336	8.53759	5.2904	9.66623	4.85553	6.12811	4.96489	7.6389	4.96852	7.68926	4.9872	7.59693	4.95071	6.59615	5.03991
211066_x_at	4.26551	5.98861	5.73982	6.82713	3.80649	5.77409	4.03365	6.26166	5.64086	7.15634	5.76164	7.18356	5.11161	6.48163	5.76174	6.70637	5.10073	5.99001	5.13723	6.34054	5.67407	7.47055	5.4742	6.87452	6.26129	7.44071	6.25811	7.76532	5.81038	9.07837	5.38795	8.17705	4.7101	7.35765	5.98755	6.53565	5.55232	8.45359	5.644	7.17349	5.6995	7.17224	5.7833	7.40962	6.24826	8.10701	5.88846	7.86064	5.97974
211126_s_at	5.96227	7.05274	5.62736	9.17784	5.16552	7.63627	5.12947	8.19574	5.05274	7.25162	5.0115	7.4813	5.52073	7.05375	5.20779	6.91348	4.92503	7.19787	5.02684	7.66184	5.27388	9.25599	5.10648	8.76459	5.53867	7.17102	5.02211	8.21504	5.06356	9.76818	5.01403	8.28602	4.99584	9.58809	4.9931	8.34234	5.03992	9.51823	5.00036	7.75163	5.27731	7.77157	5.00446	8.07167	5.01405	7.44756	5.06045	7.67814	5.51186
211161_s_at	11.5455	13.0716	6.0014	14.7716	5.82042	13.3206	3.77418	13.6166	3.27075	12.5915	3.19869	13.6941	3.43381	12.4044	3.45573	12.1404	3.19871	13.2748	3.25004	13.216	3.47424	13.6257	3.47326	14.0396	7.95884	12.9156	5.06939	13.1952	3.24697	14.3606	3.44474	13.8157	3.65309	13.9593	3.60944	13.1584	3.61992	14.1093	6.12325	13.6136	3.45622	13.5571	3.24861	13.9348	4.46402	13.8642	3.20037	13.9158	3.17573
211275_s_at	10.6899	10.5416	9.60658	10.3573	10.1014	10.4889	10.3144	10.7921	10.1397	10.3939	9.41331	10.264	9.81626	9.95746	9.75193	10.0669	9.7923	10.1338	9.81013	10.1371	9.889	10.79	9.6779	10.4812	9.46478	10.2231	9.51617	10.3001	10.014	10.8168	9.68303	10.2827	9.53781	10.6508	9.40617	9.79084	9.76092	10.9822	9.75597	10.4927	9.8917	10.6848	9.94486	10.8773	9.96944	10.7605	10.1159	10.7138	9.82537
211340_s_at	6.79527	9.10264	4.88165	9.90888	4.91553	8.18314	4.93232	8.48448	4.74922	8.58172	4.5618	8.72497	4.47914	7.29169	4.57499	7.00278	4.54759	8.49406	4.7101	8.50347	4.56955	9.67536	4.60469	9.27263	4.56034	7.82662	4.58565	8.33716	4.71301	10.5907	4.56078	8.43272	4.58909	10.2515	4.5617	8.81843	4.56665	10.3173	5.68369	7.22533	4.57505	9.21371	4.58903	9.30666	4.67298	8.95908	4.65245	9.51199	4.52383
211343_s_at	5.92799	7.34897	3.67393	8.85874	2.66034	7.44645	3.7777	8.55495	2.56632	7.10675	3.21467	8.34611	3.05447	6.64615	3.17102	5.99079	3.09379	6.08624	3.18784	6.86152	3.08908	8.01575	2.56277	8.103	3.10738	7.50939	3.09148	7.55075	3.10762	9.49489	2.71629	8.29498	3.79913	9.5145	3.12915	7.70153	3.0871	10.1948	2.57243	8.23025	3.1534	8.60263	2.97843	9.23335	3.07743	9.36402	2.82031	9.17987	3.07632
211430_s_at	9.80866	11.8432	3.63133	12.9663	10.1199	12.25	6.06781	12.2806	8.19314	13.2345	9.65593	12.8216	3.20809	13.6535	3.1607	13.4328	2.12493	12.2316	2.48882	12.7672	6.03298	14.6108	6.86743	14.7316	6.61987	12.631	9.80809	13.8745	2.85822	15.0004	2.12908	14.0456	10.7888	14.7655	10.1132	14.3663	8.32621	14.5526	3.59756	12.9623	3.28894	14.2437	2.59224	13.9613	4.92555	14.4926	2.90883	14.0358	6.48268
211518_s_at	6.00264	7.79833	3.49475	8.60763	3.43706	7.59335	2.55833	8.08509	3.40719	8.22176	2.74548	8.26228	3.34682	7.62832	3.45524	7.1783	3.46391	7.56275	3.28574	7.75935	3.37307	9.52206	3.4049	9.27472	4.80603	8.0624	3.37599	8.94197	3.39117	11.1376	3.36474	9.57051	3.39159	10.0429	2.5533	8.43076	3.66042	10.6392	3.34545	8.72536	3.37851	9.30221	3.38973	10.4855	3.36226	9.70491	3.3558	10.4754	2.5371
211535_s_at	5.33132	5.87409	4.40832	7.39101	4.51515	5.59029	4.69527	5.86235	4.50315	5.83872	4.50898	5.95843	5.05606	5.38123	4.49623	5.2952	4.75143	5.57621	4.50116	6.62906	4.49823	7.54862	4.49968	7.56737	4.49785	5.74378	4.49451	5.80868	4.61296	8.79291	4.80955	7.129	3.81982	7.96891	4.88361	5.76335	4.79719	8.41153	4.73573	6.44574	4.02559	7.64596	4.50197	7.92781	4.49952	7.06297	4.96986	7.56124	4.49639
211637_x_at	4.02839	5.69126	4.36444	6.06525	4.36583	7.23616	4.02724	7.00226	4.00956	9.67596	4.24801	9.34861	4.28117	8.42023	4.35334	7.45536	4.34216	6.57858	4.01149	7.05259	4.04542	8.75758	4.01527	8.88372	4.00157	8.43437	4.35113	9.88446	4.35724	10.5547	3.99815	8.97147	4.00962	7.42255	4.00337	5.89851	4.16349	10.8885	4.5796	9.47772	4.35327	8.11717	4.35693	8.81165	3.99984	6.89277	4.34375	7.37093	3.98887
211643_x_at	6.12676	7.58284	3.57331	8.27074	4.03524	7.67435	3.10111	7.6284	3.10093	8.88831	3.24303	8.45217	3.08689	7.10557	3.10692	7.06683	3.10462	8.30915	3.11278	8.02686	3.10639	9.1272	3.09736	9.3417	3.10904	8.61423	3.33108	9.77107	3.1112	10.2234	3.10464	8.91609	3.35597	9.87717	3.85992	7.77919	3.11174	10.0229	3.08013	9.04598	3.09146	8.90071	3.09492	9.57582	3.0883	9.4253	3.08195	9.16115	3.07521
211644_x_at	8.06906	9.96596	3.15337	10.1215	4.83417	9.14876	3.1512	9.55858	3.69717	10.7204	3.3635	10.0624	3.79015	8.82745	3.81028	8.27455	3.13674	9.97072	3.14921	9.60394	3.80315	10.9685	3.81907	10.7981	4.10587	10.0081	4.09803	11.2369	3.14801	12.4358	3.79856	10.7419	4.83007	11.4149	4.77456	10.0251	3.80415	12.1271	2.7792	11.1051	1.92348	10.4466	3.01745	11.1213	3.20603	10.9991	2.73984	10.7567	3.13263
211645_x_at	8.96786	11.206	3.08678	11.6672	5.95873	10.4906	3.02007	10.4086	4.43997	12.1254	4.98568	12.2541	3.02723	11.2093	4.0527	10.4976	3.03374	11.5701	3.01871	11.4275	3.34913	12.3874	4.10481	12.4918	3.99859	11.9554	4.04293	12.8505	3.03106	13.7958	3.03959	12.2263	4.72005	11.6495	4.5504	9.70816	4.07312	12.9972	3.0101	11.7674	3.01776	11.9293	3.98299	12.5958	3.01697	12.1517	3.03465	11.8987	3.00907
211650_x_at	4.1317	5.24838	3.6335	6.06491	2.40733	5.3319	4.46568	4.81581	2.66681	7.50217	4.43581	6.17263	2.19222	7.32757	2.22857	7.08123	2.18395	6.84868	2.2436	6.29605	2.61944	6.87948	4.55105	8.15103	4.33212	7.68232	3.82057	9.53547	2.20233	9.52804	4.48783	7.26096	4.02021	7.82281	3.30863	6.35963	4.5214	8.44744	4.51804	6.94538	2.19793	7.48544	4.53771	8.03607	2.19046	7.26603	3.83104	7.35794	4.42329
211651_s_at	6.04025	6.99308	3.98918	8.97181	5.49382	6.54926	4.72017	7.69425	5.93571	7.17536	5.95589	7.69111	5.77045	7.16712	5.52148	6.77985	6.3226	7.54809	5.8427	7.34719	5.99789	8.59394	6.7371	9.08415	5.21921	6.99618	5.56081	7.78606	5.63423	9.58753	5.5827	8.77692	4.95594	9.169	4.3956	7.29692	5.88832	9.18488	5.62994	7.74667	5.00482	8.22056	5.57927	8.49167	5.712	8.62562	5.81331	9.24638	6.0725
211654_x_at	8.19043	10.0911	4.90549	11.0373	7.31518	7.06392	5.47639	7.41787	5.63317	9.74537	6.72836	8.73658	4.0118	9.34671	5.99718	9.34197	4.01385	7.98697	3.98705	7.86948	4.877	11.201	6.99044	11.2449	4.74543	10.2005	6.90685	11.3464	3.501	11.7264	4.38702	10.4036	4.9103	9.95508	6.56856	7.75245	6.67551	11.4788	4.23502	10.5639	4.01609	10.1914	3.47829	10.7261	4.87416	10.0011	3.58916	9.57808	4.85445
211656_x_at	6.56893	8.3002	3.57373	9.54509	6.95782	8.14087	3.59145	7.4289	4.13342	7.89311	4.81114	7.12514	2.21063	7.62861	4.43206	7.62896	2.20367	6.82411	2.22627	7.17951	3.56649	9.95837	5.00318	10.657	3.6091	9.2687	5.43596	10.4579	2.4642	9.79761	2.42383	8.80613	4.63479	9.90729	6.49314	8.44965	4.96559	10.7397	3.56594	9.28546	2.93472	9.36117	2.28056	9.81487	3.60845	9.39764	2.87155	8.95142	3.59688
211671_s_at	8.16978	9.29418	9.04292	11.2629	8.89427	10.095	8.90486	10.0702	7.96228	9.51761	8.62976	10.1503	8.3815	9.65377	8.18359	9.43939	7.48005	8.99647	7.98108	9.67009	7.72021	10.9113	8.95144	11.0723	8.42521	9.61424	8.35768	10.3636	7.87501	11.0333	8.69964	10.4499	9.03029	11.2684	9.57778	10.3751	7.60117	11.2389	7.42397	9.48533	8.50309	10.3678	8.49492	10.6791	8.0021	10.0737	7.69563	9.93123	7.82897
211675_s_at	7.89115	9.14813	8.16476	10.4816	8.80842	9.1324	8.2363	9.38777	7.39743	9.13381	8.24952	9.99873	8.02889	9.12285	7.74506	8.85157	6.41376	8.38947	6.01088	9.00214	6.34197	10.1186	7.3494	10.3766	7.46137	9.22737	7.30104	9.84954	7.24035	10.8915	7.25769	9.6301	7.70844	10.5445	8.18236	9.88445	7.0503	10.5211	6.34017	8.92926	6.73385	9.69835	7.2484	9.9811	7.08633	9.8419	7.02262	9.70295	6.38781
211698_at	11.1121	11.4161	11.0308	11.8369	10.6498	11.2974	10.7156	11.75	10.5712	10.9688	10.5164	11.6435	10.786	10.9005	10.2968	10.7916	10.4448	11.0394	10.267	11.2445	10.1043	11.6776	10.5987	11.929	10.4287	11.2651	10.4351	11.1217	10.4965	12.1902	10.414	10.7796	10.6827	11.9119	10.6227	11.552	10.2875	11.6687	10.2376	10.9361	10.4716	11.4568	10.6437	11.687	10.8168	11.9353	10.4673	11.6677	10.1759
211719_x_at	11.1156	11.7994	6.13794	13.062	8.10202	12.0872	8.08201	12.6096	8.88532	12.5995	9.4695	12.259	8.34628	11.8147	8.47657	11.4427	8.85283	12.2	9.65133	12.608	8.68542	13.3698	8.55161	13.574	9.1915	12.0953	10.1451	12.6534	9.59006	14.2792	10.0126	13.5113	5.76078	13.8866	7.46981	12.6828	6.69956	13.8508	7.83374	13.121	4.56244	12.8318	5.23118	13.4094	7.74828	13.264	6.55527	13.5971	6.90451
211729_x_at	7.59003	8.68732	5.46348	10.1744	4.60844	7.63877	3.88677	8.15371	4.06734	7.66991	4.98498	8.47946	3.30693	7.46925	4.63358	7.58029	5.38806	7.67851	4.3935	8.10854	5.0932	10.0874	4.05351	10.1556	4.26828	7.67468	4.23679	8.86255	2.66574	10.1255	5.00695	8.9086	5.39956	10.3602	5.39729	8.68413	4.12895	10.3898	5.39034	9.21748	2.93136	9.01163	3.80334	9.40294	5.26771	9.70311	4.61659	9.37249	5.38541
211737_x_at	6.91184	8.47739	2.95681	9.35474	3.33721	8.06412	3.54396	9.28093	3.15396	8.14741	3.07064	8.74059	3.06415	7.57328	3.0967	6.23961	3.12836	8.17072	3.14538	8.62729	3.09198	10.6739	3.29051	10.5806	3.1403	7.79547	3.13955	8.99493	3.27451	10.8408	3.30633	9.80667	3.15396	11.0626	3.08573	8.95147	3.22996	10.8553	3.15733	8.92488	3.23686	9.88799	3.10929	9.80295	3.24057	10.931	3.21285	10.36	3.1565
211742_s_at	7.43665	9.52077	5.8818	11.2027	8.68539	9.68127	5.68536	10.0605	6.6551	10.0007	7.51227	10.2801	3.6952	8.93874	5.71668	8.75671	4.40378	8.83124	3.26877	9.51736	4.79083	10.3835	6.38071	10.9614	5.70527	9.76389	6.53806	10.5072	4.48419	11.3195	3.51115	9.8267	6.67571	11.1615	9.6511	10.3824	6.47339	11.3101	3.07268	9.50011	3.71567	10.1683	4.13832	10.4931	4.79706	10.4543	3.58456	9.81828	4.39841
211795_s_at	7.00192	7.51876	4.97423	8.37087	8.01944	8.7065	6.87529	8.62061	7.67931	8.54861	8.07259	8.68949	4.96671	7.51994	5.94358	7.27509	5.07413	6.92331	5.25717	7.68266	5.51517	8.88644	6.64332	9.28147	5.81993	7.46289	5.91678	8.54068	4.74868	9.38145	4.64177	7.82051	6.84839	9.2714	8.19652	8.60538	6.26119	10.4451	5.47988	8.33223	5.48478	8.38764	5.42771	8.43082	6.95862	9.14804	6.34066	8.43125	5.8074
211796_s_at	6.44346	8.44169	6.27081	8.49794	9.15672	8.46679	7.36372	9.14132	6.95263	9.0094	7.45335	8.40577	4.97622	7.81892	6.3135	7.93488	3.75241	7.18607	5.0819	8.24019	5.55085	9.78861	6.87683	9.75679	7.6411	9.10047	7.60927	10.3359	5.23727	11.0611	5.59638	8.78519	7.6483	10.5332	8.55283	9.75289	7.2418	11.4825	5.15449	8.94895	5.3798	9.46646	6.44855	9.56671	6.73608	9.81747	5.94584	8.78169	5.80288
211798_x_at	6.58937	8.01435	3.52682	8.42589	4.72099	8.07531	4.63756	8.65346	4.61686	10.6589	5.15909	10.3889	4.43062	9.65671	3.72721	9.03841	3.72535	9.26139	4.07292	9.21495	4.5962	10.0924	4.21013	10.4431	4.6099	10.3849	4.60718	11.511	3.72702	12.264	3.85456	10.538	4.8814	10.8886	5.64212	8.96637	4.61244	11.6902	4.45207	10.1962	4.55109	9.90361	4.49465	10.4113	3.72519	10.3954	5.11307	10.3709	3.50404
211813_x_at	9.06074	10.3889	4.12534	10.9903	4.13001	9.29976	4.1286	10.1647	4.12411	10.6947	4.11806	10.4744	4.1625	9.85968	4.11529	10.0122	4.10596	10.1809	4.12153	10.2959	4.1147	12.0812	4.1209	11.9593	4.11786	10.2237	4.11489	10.9625	4.1199	12.5955	4.11096	11.324	4.12488	12.2602	4.11882	10.8572	4.11941	12.2892	4.19881	11.3844	4.11723	11.1776	4.12085	11.7738	4.11364	11.4076	4.1077	11.6313	4.10521
211868_x_at	5.98352	7.73241	4.14436	7.87069	4.99072	6.78857	4.44839	7.35065	5.03623	8.63638	4.87361	8.89723	3.27195	8.18848	4.59802	8.02394	3.92428	8.03833	4.08616	8.20449	3.77889	9.13003	3.29996	9.25837	5.02912	8.8116	4.10759	9.99206	3.86684	10.6972	5.46258	9.19038	4.62505	9.05082	5.37403	7.40625	5.00742	9.34353	4.05646	8.75919	3.88059	8.32518	3.96861	8.98339	3.28022	9.13209	5.01034	8.72923	3.44107
211881_x_at	3.84494	6.14631	2.76074	6.15099	2.75928	5.98917	2.76052	6.37214	2.43352	8.06897	2.72825	7.79091	2.20707	6.70773	2.74279	6.2647	2.72561	7.00848	2.52089	6.7255	2.73491	7.14742	2.74855	8.004	2.73483	7.46046	2.88198	8.57559	2.74393	9.63656	2.73118	8.58497	2.7523	8.36374	2.73833	6.22748	2.736	9.1115	2.72202	7.28738	2.73945	6.7788	2.74561	7.94614	2.95664	8.43475	2.72873	8.07259	2.71429
211896_s_at	9.65558	10.6428	3.04049	11.1337	3.50491	10.2425	3.01098	11.1335	3.00547	10.8207	2.95755	10.8089	3.01261	10.1234	3.02465	9.9882	2.95842	10.3166	2.99534	10.4867	3.41523	12.539	3.03007	12.6799	3.02278	10.4744	3.11755	11.5391	2.99164	13.2344	3.08309	11.5979	3.62926	12.7163	2.97182	10.6542	3.0221	13.1096	3.33449	11.5486	2.97952	11.7352	3.02685	12.5181	2.96516	11.9333	2.95968	12.2773	3.34998
211959_at	6.9855	8.33292	2.47295	10.182	3.09863	6.60968	2.52547	8.04901	2.45586	7.57043	2.40198	7.40349	2.42083	6.60754	3.12289	6.96156	2.42878	8.57402	2.44419	8.26388	3.02911	8.57758	3.00659	8.32693	3.67562	7.25188	2.83356	7.61972	2.44014	10.3776	2.4136	8.5057	2.4405	9.27241	2.41678	8.64409	2.42084	10.537	4.7018	7.78964	2.42725	9.18517	2.52204	8.86052	3.04608	8.1842	2.86612	8.60418	3.11104
211962_s_at	8.59555	9.30909	8.98376	11.1938	9.41677	9.74303	9.05845	9.9089	8.44939	9.31002	9.11274	10.0757	9.00439	9.61271	9.06367	9.66572	7.74165	9.10614	7.79479	9.6585	8.03831	10.3119	8.84395	10.732	8.55853	9.52131	8.82507	10.3624	8.4082	11.0379	8.61714	10.048	8.71148	10.6846	9.66841	10.4491	8.28058	11.0963	8.14056	9.5201	8.39659	10.1766	8.48	10.4412	8.67039	10.3833	8.30892	10.0578	8.62601
211964_at	8.54915	9.18812	6.63281	9.35876	7.54962	10.3484	8.5847	10.454	6.87999	9.77395	7.02684	10.5876	7.00034	9.21047	7.47092	8.83975	7.76827	10.1766	7.3854	9.81044	7.0095	10.9288	8.00201	11.0208	7.61573	9.67681	7.61335	10.4585	7.9873	12.5456	8.28637	11.0031	6.85084	11.3602	6.41848	9.68094	7.72093	12.3201	8.74303	10.5912	8.37056	10.6177	8.04382	10.7571	8.23777	11.562	8.52579	11.7762	8.19834
211974_x_at	10.693	10.62	10.7269	11.5249	10.6228	10.8661	10.4651	11.2387	10.7358	11.0149	11.0223	11.4891	10.3872	10.7645	10.4735	10.7642	10.3031	10.6538	10.5073	10.9168	10.6218	11.8593	10.9519	11.8746	10.5746	11.0102	10.5147	11.3254	10.3213	12.0195	10.6336	11.4969	10.881	11.9205	10.9612	11.392	10.6204	12.0056	10.5188	11.2453	10.3907	11.4806	10.6448	11.7808	10.3694	11.3266	10.4331	11.3617	10.7253
211980_at	8.17056	9.68748	5.28193	11.0793	5.78582	9.84707	4.74641	10.0152	3.40248	10.1342	4.38487	10.627	3.19686	9.12806	3.56865	8.71827	3.09706	10.4618	3.69346	10.0264	3.13783	11.175	2.57937	11.1847	5.59325	9.40545	4.23576	10.3394	3.69541	12.4479	3.11357	10.9245	4.41331	12.4181	5.36399	10.2014	5.07346	12.1277	6.91639	10.4241	3.96736	10.7951	3.94941	11.4237	6.09365	11.1066	4.60172	11.5652	5.06158
211990_at	12.943	14.2935	9.18088	14.7288	13.0062	13.9214	10.2895	14.1472	9.72617	13.336	10.2619	13.2501	6.4917	13.2315	9.55414	13.1883	6.78187	13.0921	6.19272	13.3952	7.92008	14.2419	10.0341	14.5483	9.89579	13.934	10.3286	14.4744	6.99115	14.6651	7.45037	13.8801	7.73115	13.5486	10.9396	12.6394	10.7499	14.6757	8.82592	14.2529	7.26011	13.869	6.89219	14.1946	8.85427	14.3087	7.60272	14.2124	9.02188
211991_s_at	10.2148	12.4743	6.96695	13.2564	10.8239	12.1292	7.7899	12.0549	7.9156	12.0881	8.67237	11.0042	5.09541	11.631	7.5323	11.537	4.72126	11.24	4.72996	11.5347	6.07682	13.0582	8.23253	13.4393	7.14677	12.5578	8.53709	13.4947	5.59911	14.1325	5.52568	12.5349	7.69628	13.516	9.72063	11.8828	8.59094	13.5367	7.03844	13.0338	5.90793	12.0123	5.99298	12.9771	7.03071	12.7908	5.60743	12.6624	5.99061
212012_at	8.96182	10.3143	4.56674	11.6995	6.54174	9.6175	6.34064	9.98638	4.31551	9.72906	4.30734	10.9411	5.91076	9.89162	5.37164	9.35012	5.08892	10.1389	5.14922	9.69921	4.30696	11.0396	5.24629	10.9003	4.31334	9.37882	4.30969	10.2092	5.22441	12.3734	5.47942	11.092	5.06893	11.9246	5.58179	10.042	4.37015	11.7894	4.45044	10.7265	3.70865	10.5589	4.31151	11.0722	3.76414	11.453	3.17722	11.5007	4.42944
212013_at	5.46618	7.84292	2.90071	9.5555	3.23135	7.55655	4.10621	7.87455	2.41066	7.51768	2.87853	8.52325	3.36339	7.59872	2.94129	7.42706	3.03172	7.74582	2.9213	7.15446	2.88571	8.60242	2.89572	8.16439	2.88838	6.64229	2.81453	7.50824	3.14963	10.2661	3.2324	8.95066	3.00247	9.94701	2.89097	8.25156	2.89045	9.72704	2.87645	8.67849	2.91812	8.4694	2.89194	9.08411	2.81862	8.73352	2.90895	9.05274	2.87125
212063_at	10.7787	10.8693	9.90782	11.6467	10.4127	11.1873	10.0033	11.575	10.4827	11.3497	10.3496	11.1352	9.93771	10.8021	9.54643	10.5319	9.46948	10.4406	9.23172	10.938	9.78943	11.8257	10.053	12.0889	10.1396	11.1537	10.1569	11.8907	9.98218	12.911	9.26407	11.3244	9.89483	12.9805	10.7641	11.9399	10.3242	12.9882	10.161	11.6818	9.12447	11.8628	9.56479	11.8769	10.047	12.1051	10.4011	11.907	10.2363
212067_s_at	7.80492	9.05839	3.65372	10.5193	3.69269	8.33585	3.6535	9.39483	2.78775	8.61677	2.83128	8.77658	3.07389	8.32868	2.58031	7.88123	2.56443	8.48737	2.58166	8.84462	2.73293	10.1146	2.58672	9.91071	4.02696	8.62802	2.75457	10.3469	2.76321	11.2396	4.16679	9.40779	2.59097	10.8856	2.57988	9.04961	2.57694	11.2045	2.56357	9.51361	3.63244	9.95582	3.65794	10.4951	2.96825	10.6094	4.06304	10.4177	3.2896
212077_at	10.1006	11.1402	4.3301	13.2249	3.47367	11.4485	2.26057	11.9229	2.62252	11.2276	2.53574	12.1198	2.54164	10.8807	2.54578	10.6483	2.35283	11.6951	2.62704	12.2526	3.06445	13.2222	2.55251	13.2058	7.0825	11.3535	3.44636	11.797	2.50392	13.2559	2.18308	12.2563	2.51609	13.2069	2.54818	12.1374	2.50037	12.9111	9.21099	11.4709	2.19113	12.3725	2.51267	12.668	7.9757	12.2173	2.1804	12.456	2.16897
212097_at	8.65752	10.3681	5.86223	12.2962	4.95603	10.2437	4.00076	10.858	3.75793	10.8354	3.52651	11.6608	3.38233	10.0377	3.51932	9.90973	2.57067	10.4665	2.66356	10.8623	2.59628	12.049	3.35006	12.3049	6.30804	10.3249	4.7006	10.8702	4.27097	12.6397	3.81997	11.5313	4.05383	12.8933	4.0314	11.2406	4.96249	12.1342	7.52669	10.2762	2.58363	11.2481	2.35737	11.6308	6.86378	11.5311	3.02867	11.5625	2.55305
212117_at	7.40522	7.98812	6.13817	8.30478	6.88839	7.57571	4.76561	7.49543	5.47083	6.91101	5.70374	7.76546	5.12707	6.73756	4.81461	6.77993	6.07196	7.38401	5.323	7.31018	4.93589	8.39495	6.00122	8.20571	5.16766	6.86219	5.32646	7.87484	5.36115	8.94437	4.92472	7.93826	4.71099	8.91165	6.58711	7.61465	5.22524	9.05649	5.65281	7.57096	5.15589	7.73028	5.37236	8.28247	4.49624	8.11034	5.53676	7.91128	5.50494
212119_at	7.19998	8.31567	4.95912	9.95547	7.13419	7.99328	5.43614	8.90451	5.83794	8.31171	5.83306	8.6471	5.73702	8.01061	5.50948	7.67485	6.65586	8.03336	6.08645	8.16934	5.77288	9.70774	5.83915	9.76312	5.79106	7.80491	5.7883	9.0175	5.41923	10.0223	5.35294	8.81534	5.93673	10.2708	7.39346	9.08467	5.16943	10.4173	5.77173	8.58653	5.61026	9.33549	5.53873	9.84393	6.14335	9.31732	6.18408	9.16045	6.31322
212120_at	6.5916	7.83854	5.42315	8.93352	5.72498	7.14214	3.54875	7.76519	4.78829	7.56271	4.58247	7.99361	4.88189	7.0882	4.32411	6.64586	5.83636	7.361	5.14937	7.56396	4.84805	8.76288	4.84977	8.91437	4.50542	7.387	4.76012	8.30836	4.68331	9.3377	4.6378	8.1233	5.14316	9.43217	6.28099	8.02503	3.41055	9.2921	3.95637	7.62187	3.94254	8.05562	4.369	8.39702	3.8694	8.23686	5.17149	8.14716	5.54938
212135_s_at	4.76637	6.43749	5.94978	7.48305	5.07405	7.4219	6.15745	7.18466	5.92796	7.71371	6.14414	7.86475	5.77894	6.98072	6.49406	7.26702	5.14564	6.93367	4.7119	7.29611	6.17927	8.71314	6.11795	8.46818	6.73657	7.6439	5.86634	8.06352	5.81301	9.1058	6.26366	8.10273	5.3765	8.96504	6.21879	7.88078	5.95746	9.00183	7.00057	7.59899	4.54768	7.81412	5.61593	8.07107	5.6554	7.73838	4.94289	7.75824	5.86988
212136_at	6.67578	7.12158	5.98177	9.10275	6.53319	7.90072	6.45941	8.52453	6.09463	7.42385	6.33637	8.1645	6.28318	7.62842	6.61528	7.73827	5.14052	7.38482	5.21394	7.86719	6.05351	9.14349	6.51312	9.34386	6.24568	7.91817	6.27408	8.47526	6.40533	9.81176	6.04682	8.8027	5.98474	9.57296	6.75169	8.47	5.85876	9.72529	7.01651	7.94957	5.86345	8.73617	5.61103	9.04359	6.54224	8.58338	5.74185	8.38465	5.76153
212143_s_at	3.88466	6.87224	3.63364	9.85867	3.26265	7.40224	3.88214	6.88746	3.61662	7.05251	3.59731	7.57893	3.072	7.39735	2.79409	7.81109	3.61904	6.14226	2.903	7.09174	3.40796	8.63835	3.82473	8.6227	3.61376	7.64582	3.69765	7.91943	3.35473	10.3946	3.60862	9.15159	3.63309	8.19683	3.612	7.5525	3.61166	8.2054	3.61844	6.93724	2.65441	7.13142	3.61358	7.66168	3.6103	6.95678	3.93845	7.52955	3.61556
212148_at	7.77973	7.38591	7.15572	7.87501	6.96105	8.16267	7.66098	8.47479	7.54259	7.99302	7.75297	7.96086	7.8431	8.18365	8.24807	8.43976	7.00916	7.80032	6.61344	8.16563	7.44782	8.79639	7.98612	9.26424	7.87884	8.69544	8.16419	8.70265	7.78701	9.72222	8.02145	9.26845	7.92778	9.03652	6.69476	8.08401	7.93943	9.40087	8.24565	8.72095	8.09068	9.23363	8.17831	9.36332	8.7986	9.56338	8.48117	9.54591	7.70313
212157_at	3.71988	6.94553	2.67331	9.09767	2.6743	6.15726	2.72457	6.69815	2.67195	5.82868	2.66529	6.4585	2.68493	5.41376	2.65386	6.22726	2.66648	6.68347	2.67209	6.8283	2.6656	8.10547	2.68156	8.13389	2.66961	5.53345	2.65175	5.80831	2.66733	8.47586	2.6629	7.38901	2.66775	8.86593	2.66647	6.67998	2.64771	7.65871	2.66138	6.53766	2.65469	6.86533	2.67077	7.72894	2.6677	7.06868	2.6667	7.30825	2.74842
212158_at	7.11902	8.86368	4.01697	11.2653	4.41118	9.0834	3.41415	9.45446	4.38306	8.81357	4.91839	9.54601	3.83637	8.24276	3.23969	8.25299	3.22369	8.80855	3.24329	8.96941	3.23135	10.4036	3.24709	10.3836	4.34321	8.61287	3.23802	9.22205	3.24163	11.1895	3.22826	9.84539	3.0047	10.8671	3.23433	9.20684	3.23309	10.5934	3.71241	8.93007	2.99173	8.91463	3.38778	9.81361	3.2286	9.71783	3.22577	9.82103	3.20838
212188_at	9.96819	9.87743	9.78111	11.0726	9.65717	11.0154	10.7329	10.8919	10.5973	11.0226	10.8258	10.7092	10.2862	10.4649	10.3363	10.365	9.98866	10.7067	10.2537	10.7421	10.3096	11.2873	10.7407	11.7432	10.5606	10.5809	10.4525	11.2114	9.21204	10.6288	9.66273	10.1146	10.7703	11.6065	10.4876	11.6056	10.0033	11.9099	10.1563	11.0637	9.81202	10.8625	10.2632	10.8693	10.4054	11.2471	10.3723	10.8301	10.4987
212190_at	8.1708	8.95054	7.77331	10.0532	6.81849	8.81406	7.74134	8.71055	8.18964	8.64057	6.88164	8.27706	7.5552	8.87654	7.20665	8.67971	8.02887	9.37068	8.14447	9.19741	6.93994	9.31966	6.42356	9.19044	5.23673	8.59654	5.34153	9.02157	8.05316	10.3622	7.60488	9.44044	7.10156	9.2965	7.77121	8.48433	6.26158	9.8077	5.76069	8.64727	7.15924	8.61907	7.27117	8.87181	5.83301	9.5471	6.87775	9.31709	8.20228
212192_at	11.699	11.432	12.1909	13.5026	11.3719	11.9272	11.4975	11.8003	11.986	12.4164	12.0582	12.8239	12.2457	12.157	12.1417	12.2114	11.4475	11.9143	11.8164	12.2599	11.6789	12.5319	12.1941	13.1713	12.0697	12.6746	12.2727	12.5915	11.5268	12.9498	11.9578	12.3075	11.9991	12.8518	12.0221	12.8423	11.3705	12.9646	11.581	12.2944	11.1441	12.249	11.6633	12.2611	11.5121	12.4424	11.667	12.2759	11.7776
212195_at	11.3373	12.2502	10.9414	13.3316	10.8088	12.5769	10.896	12.7073	10.9721	12.5677	11.1881	12.7385	11.3183	12.4473	11.014	12.1725	10.8002	12.2944	10.863	12.4613	11.0061	13.5464	10.9473	13.5209	11.0363	12.4357	11.1528	13.1827	11.28	14.2166	10.9694	12.7906	11.1219	14.2469	10.859	12.8147	10.5635	13.6886	10.8912	12.3822	10.8835	12.7884	10.9666	13.3313	10.7816	13.0305	10.798	12.8816	10.9286
212203_x_at	9.50064	10.8642	8.7725	11.9998	10.5134	11.668	10.2026	11.577	8.93244	11.6665	8.82929	11.3528	9.77231	11.1055	9.72584	11.0588	9.48491	11.1486	9.42073	11.5028	10.0241	12.7753	10.2258	12.4324	10.2028	11.6311	10.3178	12.2651	9.40096	13.5141	8.84661	12.151	10.5527	13.0981	10.0378	11.9735	10.0983	13.0552	10.1437	12.7266	9.30145	11.8427	9.52154	12.2795	9.84401	12.4892	10.2152	12.6309	10.0247
212226_s_at	9.40864	10.3826	7.83582	10.4821	7.67542	9.60396	7.99149	10.3641	7.42814	9.97646	7.39183	10.1521	7.51583	9.51998	7.97688	8.92337	7.19142	9.1986	7.37133	9.97359	7.67744	10.8527	8.00517	10.318	7.97427	9.25586	7.684	9.9251	7.63824	12.05	8.0957	10.0349	7.8385	11.7291	8.0265	9.79346	7.95453	11.8657	7.91715	10.3698	7.71887	10.9192	7.90888	11.2979	7.97501	10.9289	7.72699	11.074	7.34896
212230_at	8.36776	9.39482	6.94802	9.8372	6.56115	9.34327	7.29069	9.27171	7.05229	9.69194	6.78038	10.1713	7.35867	8.74593	7.33327	8.22735	6.23294	8.81563	6.77302	9.3782	6.73943	9.85416	7.38489	9.96387	7.1078	9.01056	7.30668	9.3971	7.3109	11.3875	7.19321	9.32881	7.08351	10.8643	7.33374	9.36322	7.10986	10.9437	7.02368	9.57844	6.82134	9.72025	7.2839	10.1031	6.99965	10.2107	7.04617	10.137	6.65336
212233_at	3.46799	4.10387	2.53973	7.85811	2.74693	3.99444	2.59572	4.85578	3.01919	4.0073	2.8102	6.18	2.60572	5.21993	2.87849	4.81633	2.62227	6.19178	2.74148	6.24316	3.01193	7.63447	2.84853	8.17857	3.01594	5.3718	3.01261	5.73313	3.01563	7.65977	2.73215	7.52791	2.73563	7.90034	3.01411	5.99869	3.01179	7.28814	2.94711	5.70967	2.73846	7.04584	3.01729	7.54747	2.63276	7.0512	2.73326	7.55992	3.00277
212263_at	4.16836	7.42197	3.33964	9.42378	3.73265	6.7473	3.28026	8.07243	2.62836	7.23284	2.99597	7.19381	2.57234	6.98577	2.66195	6.86622	2.57921	6.64664	2.61748	7.3494	2.65689	8.95867	2.89177	9.13351	3.85339	6.57104	2.91696	7.7821	2.86342	9.43867	2.58862	8.16054	2.71035	9.15733	4.97561	7.72407	2.64433	8.82047	2.57042	7.2761	2.82278	7.77713	2.86663	8.96797	2.59956	8.21522	2.58023	7.99263	2.55464
212265_at	8.42967	9.94195	5.52904	12.3159	8.31923	10.3023	3.86248	10.8432	5.24773	10.08	6.23564	11.0582	3.78483	9.5085	5.03238	9.49659	3.11574	9.42434	2.6549	10.0811	3.56118	11.2238	5.63877	11.3182	5.7345	10.1086	5.84254	10.7175	4.06695	11.9626	3.73152	10.6081	5.40435	12.0689	8.42752	10.9244	5.48064	11.9163	4.90633	10.1895	2.69528	10.7524	3.91949	11.1721	4.61559	10.901	3.45793	10.6647	4.90379
212288_at	9.04038	9.74525	9.00256	10.8412	10.0682	10.1826	9.49373	10.6329	8.98838	9.99761	9.21797	10.2419	9.39871	10.0134	9.60457	10.0366	8.60149	9.87945	8.61564	10.2319	9.18157	11.4169	9.67688	11.31	9.40092	10.0081	9.17582	10.5541	9.09524	11.663	9.29814	10.6999	9.75827	11.6177	10.4246	11.09	9.34457	11.6956	9.18324	10.2705	9.10114	10.9145	9.22707	10.7702	9.47211	10.8221	9.06341	10.6099	8.9133
212298_at	4.8792	6.29114	3.09462	9.26602	3.15985	7.01968	3.02201	7.54638	3.23409	7.50887	3.01094	8.06295	3.02315	7.2632	3.05213	7.02656	3.01059	6.96385	3.02096	7.28266	3.01443	8.72856	3.01981	9.37234	3.02741	7.41227	3.21204	8.26901	3.06477	9.50031	3.19893	8.31775	3.06504	9.4169	3.04267	8.1802	3.04676	9.08309	3.02115	7.95238	3.01779	7.69037	3.02138	8.3784	3.16683	8.04051	3.03077	8.29257	3.00554
212327_at	5.23102	5.92897	4.52146	7.88875	3.29938	5.51624	2.76571	6.62358	4.54137	6.45149	3.96291	7.77308	5.17982	6.43221	5.22621	6.436	4.59631	6.24067	4.60031	6.43156	4.5961	7.63664	4.9444	8.17315	4.17768	6.42073	4.59582	7.21675	4.16927	8.46656	4.47034	7.73692	5.30574	8.26837	4.79914	7.10589	5.21505	8.60811	5.42659	6.81387	3.97455	7.5756	4.11103	7.90051	3.95312	7.80416	4.94802	7.72392	4.65011
212328_at	7.09529	7.38209	6.03986	9.75726	4.57016	7.41479	5.20039	8.1392	5.05189	7.21773	5.97304	8.61468	6.5521	7.58086	6.72234	7.59638	5.19269	7.09881	5.28802	7.49933	5.31461	8.48651	5.60148	8.94669	4.36667	7.03473	5.09765	7.36161	5.29033	8.92958	4.93921	8.06113	6.31777	9.05855	5.6755	8.01448	5.77725	9.04495	6.24086	7.13748	4.43156	7.88043	4.60859	8.81616	4.49305	8.09261	4.86646	8.11611	4.84394
212334_at	11.2283	11.1419	10.8546	11.8105	10.5421	11.5141	10.9126	11.535	10.2162	10.4956	10.277	11.0757	10.5464	11.0025	10.623	10.898	10.2983	10.6657	10.612	10.8489	10.304	11.2871	10.5703	11.6019	10.1607	10.8124	10.3683	11.3844	10.2489	11.3738	10.4507	11.1714	10.4751	11.1444	10.3805	10.6494	10.4582	11.3383	10.4439	11.0804	10.6001	11.0635	10.5516	11.1192	10.5957	11.265	10.447	10.987	10.4142
212335_at	7.41441	7.80741	7.61448	8.88834	6.60777	7.39104	6.79708	7.68634	6.49217	7.24122	6.81775	7.1662	6.94548	7.54888	6.84156	7.85539	6.67329	7.65328	7.01073	7.63594	7.22296	8.42172	7.5338	8.50282	6.1405	7.41322	7.03088	7.96874	6.76778	8.28224	7.14099	7.59359	6.89363	7.6432	6.79449	7.19663	6.39561	7.27627	6.56633	7.79869	6.85481	7.29228	7.1239	7.89558	6.78818	7.39549	6.34799	7.5075	6.0636
212345_s_at	8.36414	8.58517	8.57221	10.3457	7.87811	8.96226	7.81414	9.30253	8.89932	9.62462	8.37551	9.66379	7.94161	8.72078	7.72068	8.27285	8.91546	9.51112	8.7287	9.32146	9.11729	10.0959	8.79923	10.0272	7.84676	8.97112	8.25211	9.53232	8.85649	10.6658	8.26567	9.72461	8.41611	10.5615	8.57175	9.65943	8.29256	10.4265	8.1885	9.24843	7.91838	9.57553	7.94054	10.1263	7.81845	9.88493	8.57111	9.80334	9.12567
212353_at	6.5897	7.63475	2.58864	9.77773	2.58315	7.09674	2.58551	7.94984	2.58123	7.73279	2.53485	8.35729	2.62628	7.40344	2.55879	6.84297	2.53565	6.9573	2.56675	7.89868	2.54763	9.04943	2.57866	9.18798	2.67947	7.15149	2.6809	8.11913	2.56312	10.3112	2.54481	8.61317	2.56619	10.6124	2.54613	8.60095	2.55086	9.47152	2.84722	7.66688	2.55693	8.56814	2.56499	8.74739	3.26678	8.46627	2.54418	8.5905	2.51809
212354_at	5.80236	7.69011	3.5914	9.16359	3.57299	6.7347	3.58896	7.63123	3.5699	7.26084	3.55798	6.95567	3.55822	7.46393	3.56173	6.65799	3.57627	7.31713	3.5679	7.55729	3.57144	9.36639	3.56608	9.10124	3.56415	7.08492	3.56092	8.10464	3.56636	10.1925	3.55884	8.84717	3.9068	9.88844	3.56448	8.30188	3.56675	9.38392	3.57563	7.44647	3.56534	8.31151	3.58781	8.5183	3.60726	8.76516	3.56051	8.765	3.55525
212372_at	6.31486	6.55112	6.10429	8.5128	6.33751	7.47512	6.54465	8.0454	6.32963	7.05857	6.61297	8.16624	6.56982	7.0063	5.61844	6.85165	7.24019	7.7623	7.34522	7.94587	7.35747	8.62778	6.95723	8.50058	6.84634	7.82012	7.52081	8.00282	7.60156	8.89788	7.50389	8.38651	6.80231	8.50617	7.07667	8.23823	5.43405	8.99726	5.74285	7.22464	4.98765	7.62053	5.58232	7.92587	4.66697	7.77409	4.6417	8.10139	6.54626
212382_at	6.62966	7.59138	3.67842	9.5493	7.55854	9.32157	5.61567	9.85677	3.74644	9.00226	4.96286	8.40603	3.93428	8.74601	4.31372	7.75954	3.64592	8.25902	3.77443	8.34647	3.87226	10.3605	5.18916	9.98236	4.7996	7.46462	3.87493	8.76015	3.66434	10.8309	3.86373	9.08438	4.31509	11.2729	7.67931	9.95213	4.71235	10.9639	3.68964	8.73975	3.66008	9.33902	3.73107	9.39275	3.86094	10.388	3.26214	9.81438	4.68785
212385_at	3.73003	5.3127	2.66813	9.15406	4.02616	6.86929	3.02846	6.98655	2.24284	6.1963	2.23392	7.18679	2.23247	5.25505	2.23659	5.26522	2.23511	5.44231	2.24052	5.6899	3.27249	7.70244	2.60475	7.99952	2.23823	5.91511	2.39322	7.01306	2.24003	8.81736	2.23406	6.75648	2.2425	8.62929	4.35154	7.41944	2.24035	8.30754	2.23237	5.90069	2.24081	7.15874	2.24159	7.55156	2.23896	7.38197	2.23781	6.17379	2.65723
212386_at	8.31364	9.86458	6.46923	13.2474	7.50156	9.95848	5.06326	10.6349	4.56833	9.78961	6.17123	10.9814	4.30643	9.1423	5.04349	8.96586	2.62146	9.42025	4.39276	9.87583	4.71905	11.3844	5.53553	11.3998	6.23948	9.50015	4.80339	10.0294	4.87255	12.2583	4.57993	10.7225	4.92561	12.2761	8.96821	11.3877	4.83761	11.8772	4.56104	9.49823	4.18829	10.6666	4.06778	10.8473	4.41639	10.7192	2.70577	9.85507	4.24775
212387_at	4.52464	7.06546	3.25831	8.9185	4.95079	6.44106	3.57008	7.67607	3.34834	6.78496	3.05079	7.64438	2.99229	6.22681	3.00605	6.47588	2.98886	6.92446	3.00747	7.05009	3.16935	8.96693	3.24636	9.25447	3.10631	7.32362	3.23505	7.92661	3.00705	10.0793	3.22408	8.63874	3.24604	9.86298	6.03277	8.69378	3.22967	9.42484	2.9859	7.14383	3.0025	8.16427	3.00831	8.82901	2.9944	7.9409	2.99205	7.61212	3.40603
212397_at	9.02122	9.69713	9.88313	10.9155	8.84494	10.0334	9.13901	9.94885	8.32302	9.78983	8.39465	10.0908	9.48686	9.81596	9.47603	10.0119	8.33199	9.46464	8.52774	9.711	9.02769	10.7917	9.04637	10.8197	6.60146	9.1386	7.61659	9.8898	7.81786	11.0237	8.27184	10.1391	9.29092	11.2477	9.11338	10.3621	7.98164	10.9332	8.28789	9.68164	7.88556	9.87096	8.56655	10.2291	8.50156	10.1484	8.23481	10.1453	6.55899
212408_at	9.19582	10.2177	10.1404	11.0543	9.7981	10.2186	9.59356	10.1544	9.962	10.5623	9.83159	10.3294	9.83199	10.1973	9.83752	9.98856	9.34018	10.0906	9.48898	10.3856	10.0037	11.2539	10.0511	11.2831	9.77361	10.7163	9.79227	10.6592	9.77794	11.5495	9.76343	10.6893	9.77716	11.4479	9.8417	10.5625	9.49897	11.3825	9.52599	10.5329	9.55348	10.6782	9.8603	10.7617	9.50388	10.614	9.33196	10.6307	9.28862
212419_at	5.9628	7.27561	3.61612	10.0277	3.61847	7.591	3.01557	8.07856	3.62623	7.48577	3.60018	8.50477	3.21694	6.76145	3.60595	7.1345	3.06678	7.405	3.61762	7.86677	3.61167	9.25657	3.62221	9.03505	3.97723	7.39911	3.60553	8.36479	3.61079	9.84947	3.60137	8.58396	3.6157	9.99819	3.61565	8.77351	3.32419	10.105	4.27596	7.8406	3.60773	9.25227	3.6119	9.37038	3.60765	9.19868	3.601	9.20182	3.59503
212423_at	6.71438	6.2956	3.56178	8.83239	3.30387	7.72031	3.45613	8.61602	3.05543	6.97033	3.03186	7.67401	3.25327	6.95629	3.06233	6.25482	3.25131	6.91149	3.2631	7.24531	3.25577	9.06288	3.26236	8.79284	4.41577	7.09838	3.25661	7.89361	3.26161	9.75375	3.03448	8.01224	2.68456	9.58934	3.90284	8.20218	3.26176	9.42198	4.30421	7.4378	3.25912	9.23599	3.04619	9.5268	4.76147	8.66189	3.03159	8.92923	3.74624
212464_s_at	10.7568	11.3677	5.86996	12.6247	7.87337	11.6468	7.3434	11.9919	8.54823	12.1004	9.0994	11.9998	8.03364	11.2848	7.9627	11.1132	8.4094	11.7344	9.14195	12.2638	8.33099	12.9299	8.13304	13.0497	8.51662	11.8229	9.71496	12.351	9.2641	13.8676	9.67484	13.0652	5.34149	13.2521	7.26878	12.127	5.91933	13.275	7.78078	12.5759	4.33271	12.4195	4.90189	12.9191	7.52214	12.6907	5.97831	12.9872	6.82198
212488_at	6.94139	7.62631	2.99547	9.72033	2.99546	8.62432	2.99347	8.80577	2.99677	8.01276	2.99188	8.27517	2.98912	7.66753	2.99098	7.18264	2.98838	8.63202	2.99218	7.84602	2.99917	9.43414	2.9939	9.87462	3.37815	7.97076	3.05704	8.85216	2.99055	11.1838	2.98822	10.0957	2.99297	10.889	2.99321	8.88754	2.99067	11.5158	2.98744	10.236	2.99273	9.56073	2.99244	10.0147	2.98808	10.5167	2.98866	10.5774	2.97436
212489_at	5.6683	7.35538	3.67465	9.93415	3.45694	7.49656	3.47427	7.94314	3.58438	7.37961	3.44217	8.38263	3.44207	6.56931	3.45669	5.85345	2.87562	6.71663	3.4586	6.99879	3.25042	7.31112	3.65757	7.64541	3.44884	7.16869	3.45354	7.34671	3.45781	9.75267	3.45836	8.47164	3.38272	9.51355	3.70104	7.49591	3.11315	9.4233	3.43603	8.58821	2.79777	8.06922	2.93785	8.7345	3.44511	8.75657	3.95838	8.92563	4.64385
212501_at	8.6442	9.34312	9.74741	10.682	8.64758	8.89133	8.83856	9.0587	8.20646	8.82099	8.21885	8.92879	8.93898	9.2194	8.56826	9.49871	8.77837	9.00602	8.39845	8.92423	8.67267	10.0565	8.51459	9.43367	7.98797	9.34955	8.62197	9.59358	8.67303	10.2777	8.43392	9.49608	9.08887	11.0444	8.72199	9.62389	8.58759	9.9726	8.63826	9.64217	8.77784	9.63067	9.06366	9.94119	8.24689	9.45897	8.53913	9.50243	7.63714
212503_s_at	6.53337	6.5535	6.53803	7.23475	6.09156	6.62795	6.48133	7.12022	5.84824	6.38289	5.60476	6.91429	6.45783	6.71688	6.43467	6.58802	6.40709	6.50555	6.13483	6.94179	6.2628	7.93662	6.70634	7.87109	6.65804	6.80265	6.2362	6.84411	6.33129	8.07962	6.62768	7.55329	7.0333	7.92895	6.6336	7.55628	5.99723	7.92926	6.15984	6.72845	6.35317	7.55235	6.53162	7.4164	6.62835	7.31851	6.52085	7.65635	5.51394
212509_s_at	9.8794	10.4931	8.68124	11.1749	8.72993	9.87474	8.85989	10.3454	6.49167	9.35451	6.13813	9.40093	7.30963	8.96618	6.97051	8.97212	6.85816	9.81181	6.39447	10.0965	7.20148	11.4113	7.31736	11.381	7.17803	9.36718	7.17411	9.92918	6.98276	11.9247	7.08833	10.516	8.48549	11.8531	8.31716	10.6391	7.00145	11.473	7.67046	9.76559	10.8297	11.6308	11.3528	11.9506	7.27776	10.337	6.70714	10.5556	6.43606
212526_at	5.46986	6.57408	5.44395	8.18171	3.32031	6.46677	2.51116	6.36406	5.24851	7.18316	4.69614	7.06386	3.04061	6.19144	2.71533	6.06822	3.0862	6.2344	3.82708	7.07093	2.57371	8.0957	2.50574	8.33309	4.95674	7.25192	5.28083	7.73442	4.53831	8.9184	4.49978	7.47515	5.06095	8.96949	6.46047	7.71736	3.33244	8.33809	3.3245	6.54829	3.86551	7.16896	4.71764	7.82198	2.91503	7.34817	3.28881	7.53297	3.98837
212558_at	8.12401	8.46801	7.95934	9.96416	6.98349	7.89707	6.821	8.32677	7.6406	8.85814	7.73802	8.58116	7.53978	8.39621	7.53988	8.45017	7.31089	8.67503	7.51044	8.98569	7.91732	9.75453	7.75385	9.66002	7.58152	9.07365	7.39775	9.29196	7.77045	10.6801	7.16781	9.51588	7.99459	10.0304	7.32068	8.77278	7.57204	9.80338	7.59814	8.76747	7.44927	8.9666	7.90596	9.67611	7.5542	9.39856	7.11351	9.47314	6.4315
212561_at	5.07075	5.62267	4.36054	7.72291	4.92189	6.22284	4.38412	5.99027	4.38278	7.08132	4.42822	5.38817	4.84587	6.10869	4.97965	6.10195	4.33709	6.64493	4.35245	6.9963	4.37412	8.4932	4.34087	8.42281	4.37685	6.02472	4.58788	7.53581	4.3398	8.21112	5.05665	6.92211	4.38327	8.70357	4.57299	6.55893	4.35039	8.85314	4.7108	6.49587	4.37754	6.65402	4.35194	7.55807	4.33802	7.06963	3.96418	6.73856	4.33125
212582_at	8.17948	8.66424	8.9149	9.73439	9.69535	10.0696	9.34836	9.99519	8.2391	8.9459	8.39061	8.59791	9.07553	9.5744	9.06844	9.11295	9.29408	9.67374	9.22074	9.86009	8.63227	10.1739	9.00785	10.3652	8.90257	9.41705	8.92493	10.3091	9.05961	10.7486	9.18372	10.1347	8.94622	10.801	9.53493	10.1614	8.67229	10.7394	8.74467	9.64487	8.95666	9.99703	8.94562	10.294	8.30239	9.2748	7.94457	9.15712	7.7438
212585_at	9.26453	9.69882	9.43895	10.3489	9.7418	10.3533	9.52499	10.459	9.13709	9.7635	9.15474	10.0971	9.7922	9.888	9.7004	9.59009	9.47967	9.83188	9.34779	9.95613	9.33914	10.7372	9.73107	10.9332	9.00473	10.0251	9.55123	10.2733	9.37912	11.1695	9.66174	10.3991	9.01988	10.8823	9.76373	10.2975	8.81337	11.0606	8.78997	9.72625	9.08284	10.3704	9.17159	10.403	8.89384	10.3735	8.77367	10.1149	8.93161
212587_s_at	7.91981	9.37084	6.24774	10.1565	10.3536	9.44359	8.06009	10.0733	7.32117	9.36267	8.4689	8.96999	5.38163	8.33198	6.952	8.08485	4.34932	8.32303	5.29644	8.86577	6.55968	10.9024	7.93319	10.8734	7.00362	8.46702	7.56894	10.1811	5.09588	11.0352	5.10181	9.09441	7.76195	11.2693	10.4718	10.8367	7.63994	12.178	5.18814	9.83712	5.8096	9.95169	5.62033	9.22624	7.69737	11.2447	6.44069	9.96085	7.81658
212588_at	8.74481	10.1742	8.89571	12.4274	11.0545	10.8773	8.48546	11.0532	9.06146	10.6853	9.95401	10.9182	7.22919	10.0429	9.09849	10.1246	5.44231	9.40082	6.11686	10.3553	7.34306	11.8799	9.26735	12.0239	8.85121	10.7782	9.21603	11.7754	6.7439	12.4598	6.38123	10.6196	9.11437	12.3725	11.3838	11.8261	8.78067	12.3705	6.37053	10.6144	6.3419	10.8964	6.97494	10.9476	7.96557	11.447	6.54406	10.3796	8.23406
212592_at	13.7634	14.6263	8.63385	15.1979	10.4083	14.3632	7.07583	14.3138	8.02705	14.4581	8.32707	14.7408	4.4449	13.7878	6.92906	14.3202	4.59857	14.4235	4.73955	14.6036	5.31671	14.3592	5.88824	14.7446	9.45488	14.2385	5.86245	14.5869	3.57761	14.969	4.98963	14.5388	9.91175	14.9697	10.7333	14.6825	7.30059	14.3616	4.61641	13.7192	4.39337	14.1237	4.5589	14.7637	4.07001	13.3456	3.90424	13.5633	5.22551
212605_s_at	6.19088	6.32536	6.73271	8.15336	6.13304	7.53114	6.84419	7.74788	6.06963	6.57118	5.98423	6.79454	6.0418	7.05529	5.83541	7.1471	5.95536	6.79904	6.26464	6.99296	5.89298	7.5644	6.37198	7.92185	5.80755	6.83918	5.55365	7.08303	6.02039	8.31939	5.59741	7.39402	6.16532	8.06587	5.21285	6.89699	4.69745	7.70303	5.66246	6.58739	6.45447	7.39201	6.58393	7.80769	5.97095	6.78737	6.22636	7.08979	4.36169
212606_at	5.45819	5.3719	6.42108	7.86935	5.98081	6.8484	5.50058	6.92909	6.55193	7.00253	6.37944	7.28463	6.78626	7.3658	6.4475	7.19857	5.95211	6.43412	5.99315	6.53896	6.4332	8.14174	6.86031	8.39605	6.31002	7.30562	6.5081	7.46144	6.37851	8.14185	6.66099	7.84319	6.58771	8.21365	6.37508	7.32319	6.26617	8.18461	6.36425	7.33068	5.95788	7.34268	6.25269	7.47686	5.89672	7.19811	5.97129	7.14839	4.63115
212608_s_at	9.46829	9.34496	9.11987	10.8302	9.08118	10.1161	9.57407	10.801	8.97438	9.81205	9.21565	10.0792	9.29231	9.61625	9.16172	9.69695	8.49649	9.11287	8.88235	9.82183	8.7697	10.4117	9.36565	10.8569	9.02059	9.68629	8.80912	10.2142	8.76853	11.1037	8.88736	10.5556	9.28005	11.0038	9.19083	10.3597	8.61064	11.0347	8.78897	9.70451	9.26944	10.6433	9.25343	10.9462	8.87666	10.1892	8.74236	10.0764	8.12732
212609_s_at	5.64123	6.91346	3.14256	9.41908	3.53912	7.70386	3.52651	7.94463	3.45208	6.67115	2.95592	7.95905	3.41445	6.07479	2.87941	6.25271	3.21814	6.96365	3.17849	6.96948	3.10443	8.80092	3.52101	8.63355	3.39005	6.51756	3.89959	7.36017	2.96991	9.05215	2.9583	7.81655	3.12475	9.37878	4.45224	8.34551	2.96783	8.67693	3.47578	6.7357	2.96566	7.68161	3.65073	8.28211	2.88085	7.79914	2.88063	7.86238	3.46166
212613_at	6.58498	7.17852	6.99982	8.29779	7.23978	7.81933	7.23068	7.92871	6.43735	7.3251	6.98797	8.12203	6.25171	6.94882	6.26181	7.48799	5.89845	7.18145	6.33143	7.29151	6.19554	7.67406	6.73755	8.20462	6.3917	7.13876	6.7139	8.08398	6.08771	8.4889	6.879	7.75923	6.99753	8.50734	6.98312	7.68475	6.67273	8.96373	7.0769	8.04851	5.2987	6.5768	5.3991	7.00506	6.6066	7.71406	6.0164	7.45404	6.63313
212614_at	8.89372	8.65656	8.74175	10.54	8.50869	9.55922	8.41112	9.3956	7.85598	9.59991	9.04503	9.8532	8.97025	9.19733	8.74288	9.11755	7.9081	8.8036	8.45294	9.32374	6.64644	10.7801	9.02574	10.2326	7.82092	9.14709	8.04088	9.37387	7.8941	10.7244	8.38832	9.44148	7.72566	11.6711	8.92186	10.1756	8.13336	10.3172	7.96586	9.10839	7.35037	9.25284	7.87478	8.96451	7.64855	9.34617	7.82004	8.99422	7.9132
212636_at	8.12031	9.76989	3.50179	11.2696	3.99224	9.94017	3.52648	10.231	3.46976	9.24651	2.75541	10.4236	2.76814	9.41928	3.47005	8.8817	2.76011	8.93664	3.32717	9.47869	2.8171	10.9226	2.8536	11.2045	2.83748	9.47342	3.05623	10.2848	2.96002	11.641	3.4579	10.1392	2.84706	11.4394	4.49307	10.1102	3.40413	11.02	3.38056	10.0154	2.81932	10.0401	2.86205	10.7132	2.80358	10.3133	3.09912	10.1284	2.74246
212642_s_at	6.74754	6.98704	7.27939	8.0507	6.55019	6.70461	6.57174	6.90135	6.55337	6.8338	5.96355	6.71155	5.65341	6.4522	5.64319	6.16218	5.91814	6.57811	6.14038	6.90907	6.46558	8.01569	5.60275	7.38421	6.08618	6.5092	5.91744	7.17756	5.90903	8.17795	5.7858	6.81003	6.56549	8.42374	7.12004	7.57651	6.5858	8.26792	6.06155	7.01411	5.78414	7.22422	5.73901	7.24223	6.4478	7.55788	5.99239	7.39773	5.83928
212646_at	6.65295	8.38768	4.64076	10.0106	9.50048	9.0466	5.68872	9.6718	5.21641	8.61762	6.39575	9.35596	3.21269	8.07501	4.53031	7.92658	2.31682	7.8769	2.51347	8.55651	4.57949	10.0179	5.74337	10.0214	4.03038	8.92116	6.06119	10.1065	3.90331	10.9524	3.47834	9.30745	5.26238	10.6522	8.54591	9.70722	4.63674	10.9286	3.78597	8.85087	3.75865	9.42502	3.20264	9.6856	4.63547	10.15	3.82563	9.56191	4.62343
212651_at	6.22571	7.00237	5.67204	7.40753	5.4957	6.81966	6.31086	7.72693	5.02653	5.93268	5.1861	6.91265	5.62455	6.31529	5.07496	5.83658	4.8438	6.08095	5.48901	6.52757	4.5933	6.91154	5.48525	7.57618	5.45814	6.18102	5.11962	6.78829	5.16507	7.80693	5.58462	6.73305	5.27572	7.46727	5.25786	6.4747	4.99395	7.69846	4.60581	6.39434	5.29325	7.14091	5.75453	7.13335	5.41019	7.48025	5.71975	7.31371	5.39843
212653_s_at	8.96499	8.96321	9.09961	10.3254	8.86317	9.59763	8.89943	9.71385	8.54922	9.17681	9.06406	9.96965	8.81436	8.8897	8.71236	9.2249	8.68029	8.92506	8.74806	9.48024	8.68272	10.6591	8.84314	10.4219	8.87491	9.40622	8.63642	9.47819	8.53729	10.6762	8.58244	9.91665	8.94942	10.4898	8.76244	9.86576	8.59775	10.3173	8.62085	9.37975	8.48413	10.0039	8.78542	10.1539	8.85688	9.68883	8.47231	9.80161	8.27861
212660_at	8.36128	8.41152	9.06753	10.1173	9.34895	9.14631	8.66931	9.56799	8.50828	9.29312	8.5829	9.21942	8.7578	8.92575	8.63673	8.94654	7.82123	8.31286	8.19756	8.97814	7.92877	9.90246	8.83617	10.0273	8.76175	9.17614	8.3754	9.67507	8.21761	10.1422	8.92132	9.39568	8.69183	9.9622	9.27781	10.0205	8.65108	10.6004	8.38444	9.31626	8.2072	9.55788	8.36494	9.54771	8.47479	9.71061	8.42634	9.22305	7.81776
212667_at	9.19168	10.0338	2.88495	10.8957	3.79903	10.0863	3.28581	10.4295	3.11824	9.82063	2.93225	10.5298	2.36579	9.04611	3.28052	9.04924	2.56946	9.84668	2.41473	10.0078	2.39224	10.9912	3.12563	11.1965	4.20855	9.65547	2.39497	10.3173	2.41022	12.5064	2.38377	10.9713	2.60406	11.7805	2.58226	9.99029	3.00577	12.1824	3.54656	10.2646	2.39753	10.8907	2.66239	11.4745	3.02958	11.6809	2.37481	11.5537	2.45054
212671_s_at	6.7305	9.32679	2.37496	9.96327	9.84878	10.3452	5.94993	10.2422	4.65192	9.37154	6.56308	8.17279	2.31911	8.74592	2.35419	8.60198	2.20514	8.31833	2.35256	8.49286	5.03636	12.1371	7.84265	12.6023	5.61305	11.3385	7.62322	12.2212	3.39077	13.0742	2.502	11.5459	2.96638	9.14962	5.85943	7.63431	7.51257	12.6968	3.98476	11.9695	2.51012	11.6743	2.51526	12.0895	5.15323	11.4183	3.09374	10.8579	4.08291
212672_at	6.11076	6.60206	6.15443	7.69722	7.1003	6.95316	6.00698	7.79536	6.16904	7.16968	6.59315	7.80904	6.33435	6.54318	5.90198	6.49171	6.28943	6.8963	6.22447	7.43857	5.91348	8.41033	6.47437	8.85728	6.40319	7.1053	6.53901	8.27029	5.8703	8.82365	5.94925	7.62655	6.25399	8.57224	7.95829	8.48079	6.15564	9.31918	5.9103	7.01046	5.86919	7.78688	5.96755	7.9055	5.93628	8.11015	5.929	7.73316	5.98753
212675_s_at	7.95898	7.91033	7.558	9.14622	7.716	8.13353	7.89158	8.53607	7.35434	8.41254	7.71354	8.28352	8.10377	8.16021	7.79605	8.41385	7.25879	7.97853	7.5233	8.43439	7.24762	9.47091	8.30514	9.90758	7.48529	8.02428	6.97793	8.39168	7.43146	9.56687	7.52011	8.63572	7.56326	9.06546	7.86243	8.85399	7.51963	9.82758	7.29464	8.25514	7.07501	9.09585	7.57634	9.06749	7.45744	8.78326	7.40911	8.59779	6.34844
212677_s_at	7.41331	7.19636	6.32495	8.0765	6.42179	7.68801	6.96308	8.22086	6.63378	7.51262	6.33591	7.94838	7.03946	6.90046	6.17934	7.51337	6.00804	6.95958	6.55869	7.40745	5.88743	8.31499	6.91419	8.89732	6.61663	7.30188	6.17185	7.90593	6.40767	9.20418	6.91266	8.22013	6.77967	8.35063	6.81424	7.62363	6.76731	9.31215	7.06388	7.61826	6.08204	8.18805	6.52811	8.35409	6.41626	7.89854	6.04178	7.79804	5.21927
212687_at	10.3447	10.859	10.4232	12.3142	10.3359	11.0896	9.92768	11.2355	9.65762	10.6526	9.85354	10.9965	9.96833	10.6004	10.017	10.3976	9.98258	10.674	9.58413	10.6878	9.85349	11.8809	10.0623	11.5814	9.86712	10.7956	9.70233	11.2867	9.81483	12.0927	9.07475	10.9434	9.81769	12.1899	10.2866	10.951	9.624	11.5776	9.38354	11.0166	9.08625	10.7965	9.47909	11.0687	9.96389	11.4784	9.82103	11.2286	9.85324
212704_at	5.43905	5.87471	5.71598	6.26947	5.44002	5.91409	5.9011	6.27462	6.2689	6.31747	5.8906	6.87717	6.15296	6.19331	5.7217	6.36862	5.80644	6.07256	5.43557	6.36524	6.25223	7.42556	6.68148	7.561	6.08875	7.12229	6.5843	7.39009	6.23142	7.94726	6.60555	6.96555	6.14864	8.08039	6.50552	7.53496	5.93655	8.20304	6.16607	6.69818	5.67037	7.2229	6.04009	7.21763	5.86201	6.98818	5.84569	6.86019	5.81496
212713_at	4.39886	6.97129	2.93507	8.35655	3.23136	7.55165	3.12379	7.95805	3.13783	8.20322	3.0688	7.53173	2.92337	7.17691	3.10747	7.43692	4.2509	7.3869	3.10883	7.47084	3.10189	9.14576	3.11392	8.98927	3.06018	7.59786	3.03076	8.68842	3.02945	10.5348	2.92503	8.76484	3.11816	9.32963	2.92865	7.78098	2.93145	10.7236	3.0582	8.13629	2.93153	8.23408	2.93289	9.15175	2.93036	8.99147	2.92879	9.08479	2.92262
212730_at	6.69348	8.33926	4.59827	9.53132	3.73234	8.85913	3.72887	9.29977	3.74843	8.45547	3.72025	9.23728	4.0249	7.54361	3.71002	7.64589	4.02733	9.57912	4.03381	9.53402	3.7219	11.4067	3.47592	10.7503	3.72468	7.49757	4.21651	8.12713	3.17604	10.434	4.24752	9.81981	2.74471	10.38	4.03034	9.1521	4.08362	10.1029	10.7676	8.16632	3.49804	10.3731	3.72808	10.3865	8.7609	9.00285	3.1237	9.14532	4.02422
212737_at	8.42507	9.23779	6.89506	9.53233	7.50767	8.50048	6.5913	8.56717	6.59208	8.18219	7.03088	8.4132	6.58395	8.58031	6.86166	8.71264	6.93795	7.75497	6.8813	8.027	7.14207	9.59769	7.30179	9.77924	4.66769	8.20733	6.36587	8.8438	6.58701	9.12724	6.96095	8.9856	6.59305	8.77562	7.3093	7.83478	7.12126	9.29859	6.83891	9.47968	6.87062	8.31903	6.80388	8.60208	7.21962	9.47538	7.13834	8.85175	6.5688
212750_at	5.27011	5.7831	4.56551	7.02532	6.95171	6.71375	5.27384	6.52275	4.38017	6.22333	5.24791	7.46636	4.4114	5.26145	5.1324	5.33998	4.85483	5.57715	3.96282	5.42767	4.55742	7.7018	5.26533	7.85206	4.56416	5.96164	5.27172	7.19178	3.87138	7.49241	4.51898	6.04609	5.27804	8.80254	7.3729	7.93436	5.26075	9.40983	3.56037	6.88068	4.56228	6.16637	4.56191	7.01507	5.25492	6.826	4.55873	6.38473	5.26428
212758_s_at	4.678	5.28816	3.02465	6.29522	3.46292	5.39377	3.43718	6.36628	3.93543	6.65856	4.1256	7.03665	3.05197	5.80755	3.05462	4.54888	3.68981	5.55493	3.05652	5.66871	4.0962	8.6268	3.89411	7.53707	3.0571	5.68396	4.00928	7.04762	4.56767	8.75228	3.01222	7.41729	3.30751	9.86201	5.09035	8.2214	3.67303	9.0912	4.07604	6.95419	3.26375	7.98267	3.05768	8.12778	4.09045	8.19559	4.12823	7.77459	4.03875
212764_at	7.01801	8.27785	2.82103	9.86289	5.55858	8.57445	2.84121	9.00166	2.47994	8.65088	3.02032	9.63816	2.4635	8.0081	2.68295	7.44974	2.45434	8.21601	2.47139	8.55385	2.63919	10.3165	2.98638	10.1502	3.56325	7.95477	2.81166	8.79628	2.47187	10.6511	2.45996	9.30237	2.68231	10.9228	5.39826	9.29299	2.81753	10.3275	5.19754	8.30924	2.46752	9.37327	2.47103	9.70695	2.86382	9.35559	2.49802	9.34753	2.80768
212765_at	5.05625	6.51783	4.64214	8.1458	3.72724	6.78003	3.93432	7.20656	5.22389	6.48859	4.27806	7.24936	5.47107	6.51576	4.23036	6.06259	3.90575	6.35968	4.95015	6.66333	5.94921	8.67508	5.32503	8.01943	4.36445	6.56863	4.28786	7.07773	5.48335	8.72712	5.34795	7.17889	5.55566	8.76171	4.51671	7.49375	3.83913	8.38678	4.56934	7.25731	4.18231	7.47232	5.27864	7.61194	4.75382	7.67435	4.55255	7.47496	4.02265
212775_at	4.60623	4.4767	5.04876	6.21086	5.5342	5.94942	5.39105	6.50484	5.77138	6.18318	4.616	6.60989	6.0573	6.09986	5.63302	6.28616	4.5924	5.63367	5.5209	6.19146	5.34865	6.86796	5.70308	7.2762	6.07829	6.47396	5.62256	6.53008	6.08424	7.72245	6.0991	7.47701	5.62407	7.22442	5.19055	6.95749	5.90961	7.81918	5.46329	6.55494	5.83439	7.09684	6.22751	7.23947	5.73819	6.99542	5.5936	6.98355	4.78861
212813_at	5.88078	8.40194	3.67157	9.80542	4.55311	8.0985	3.95766	8.95693	3.95262	8.28472	3.923	9.00412	4.81858	7.84049	4.11777	7.23069	3.92283	8.1809	4.12557	8.56776	4.3468	10.2517	4.09193	9.97972	4.56904	7.98586	3.93816	8.52792	3.88289	10.6363	3.92715	9.60617	3.65157	10.3255	4.83249	8.47587	4.10855	10.6824	4.55949	8.69125	3.93566	9.49963	3.65757	9.7475	3.92749	9.59596	3.92441	9.54764	3.63664
212822_at	4.7939	5.54821	4.78562	7.0314	4.96496	6.50283	4.77776	7.5205	4.96875	7.0135	4.71975	7.64648	4.66629	6.52428	4.74201	5.31169	4.17859	6.16548	4.39651	6.33348	4.73745	7.4038	4.76768	7.60386	4.96282	6.43747	4.91066	6.75448	4.75568	8.82117	4.73038	7.23179	4.95341	8.25764	4.7336	6.154	4.73762	8.96136	4.95427	6.3695	5.01537	6.23567	4.75403	6.3679	4.96245	7.01236	4.36882	6.78812	4.69633
212829_at	7.54312	8.30793	7.36933	9.94834	8.94784	8.76326	7.3199	8.94281	7.0168	8.71621	7.65819	9.02745	7.14015	8.28734	7.22816	8.44532	6.25573	7.82012	6.53036	8.32302	6.58216	9.73899	7.15504	9.89438	6.923	8.62058	7.38884	9.44444	6.67972	10.1486	6.87119	9.08808	7.80493	10.5342	8.8734	9.27962	7.33625	10.4513	6.64825	8.74454	7.04689	9.05208	6.94687	9.41364	7.37394	9.53975	6.91932	8.9046	6.60858
212845_at	7.43446	7.91081	7.6592	10.2742	6.7606	8.29426	7.43611	8.62138	5.72796	7.90956	6.69207	8.83772	7.35522	8.36177	7.86547	8.01094	6.3522	8.17585	5.81815	8.41545	6.67746	10.0423	7.07031	9.92692	6.56257	8.2212	6.54361	9.50447	5.35455	10.4796	5.32385	8.68386	7.49839	10.5107	6.87411	9.12445	5.72003	10.0043	6.82388	7.82365	6.73915	8.90266	6.73867	9.23939	6.46171	8.06249	5.14719	7.58335	6.32699
212848_s_at	7.76042	8.4965	7.27078	9.2445	6.31467	7.41787	6.54146	8.134	6.82241	7.29859	6.75567	7.37745	6.605	7.41185	5.92816	7.07913	6.33622	7.92481	6.28336	8.05108	6.34409	9.84778	5.64636	9.11565	6.62124	7.92048	6.40629	8.29423	7.17269	9.97431	6.26731	8.57073	5.76977	10.0088	5.85409	8.18931	7.05587	9.4289	7.035	8.06664	6.40689	8.44202	6.99346	9.27281	7.24173	8.57629	6.59083	8.91956	5.75597
212865_s_at	6.74658	7.87501	2.98736	9.56113	3.75348	6.61413	3.46378	7.76113	3.36768	7.10136	2.96143	8.18932	2.96525	6.43297	3.31537	6.43011	3.26056	7.33012	3.3337	7.97699	3.30137	9.28885	3.36168	9.98487	3.27584	6.83577	3.31178	7.64694	3.33539	9.61006	2.96311	7.84207	2.9788	8.83905	3.28603	7.45075	2.97269	8.91958	2.95952	7.05241	3.31001	7.96186	3.33901	8.29749	3.29753	8.10674	2.97264	8.28253	3.23845
212884_x_at	7.8555	9.41633	7.76529	8.9539	7.88641	8.64076	7.52575	8.68787	7.82205	8.50864	7.83345	8.69871	6.78467	8.79617	7.84371	8.80802	7.02196	8.36181	7.4847	8.37633	6.86114	9.42757	7.48579	9.2791	7.84323	8.7556	7.53416	9.74921	7.61365	10.0898	7.70717	9.10341	7.46707	9.56247	7.85074	8.57667	7.9676	9.96864	7.80482	9.30625	7.52495	8.81427	7.57406	9.15496	7.696	9.62006	7.83326	9.48528	7.84462
212886_at	5.33107	5.53774	4.41414	7.70608	6.64355	5.86898	4.58989	7.24085	4.15403	5.26524	4.37136	5.9733	4.33073	4.83376	3.30671	5.2278	3.30613	5.76761	3.30839	5.47387	4.32531	6.3424	3.32018	6.77763	4.01478	5.3567	4.09412	6.30956	3.30775	7.32347	3.37875	6.04615	3.59704	8.09921	5.20412	6.6127	3.95531	8.04734	4.12272	6.31592	3.88289	7.00874	3.3714	7.07336	4.39819	7.79805	3.29589	7.35848	4.28783
212912_at	3.14547	5.68855	2.88293	8.50017	2.84366	6.024	2.34215	6.92393	2.30135	6.44458	2.27408	7.39566	2.28281	5.78034	2.83131	5.12312	2.82142	6.48527	2.48725	6.70966	2.34629	7.99167	2.14505	8.16435	2.85166	6.57376	2.48085	7.16987	2.48696	8.92804	2.27713	7.61645	2.48855	8.80304	2.83406	7.33333	2.48518	8.6028	2.30501	6.91911	2.09908	7.92226	2.48669	7.72127	2.09939	8.01323	2.84598	8.02747	2.46638
212914_at	7.65437	7.55898	7.61161	9.54793	7.01351	7.6377	7.47773	8.37291	6.31498	7.72124	6.4312	7.94056	6.17178	7.52953	6.37417	7.18621	6.18468	7.0197	6.03729	7.42089	6.6733	8.8685	7.00692	8.71997	6.82093	7.87786	6.91739	8.15089	6.52991	9.31352	7.07065	8.45747	6.94668	9.22776	6.99382	8.33823	7.00554	9.55719	6.83994	7.76974	7.00246	8.65305	7.36321	9.0523	6.90038	8.6323	6.29885	8.3912	6.03655
212915_at	7.46603	7.31213	6.86622	9.08453	7.05412	8.59231	7.57041	8.77979	6.32906	7.64482	6.87979	8.63883	7.57891	8.10031	6.99848	8.12792	7.53931	8.55286	7.59774	9.06505	6.82083	9.42497	7.23937	10.1949	6.97363	7.78647	7.61476	8.62933	6.30337	9.74331	7.43303	9.21154	7.14601	10.0283	6.94573	8.9243	7.21428	10.2906	7.37313	8.7792	6.63115	8.98146	7.10094	9.07916	7.40072	9.38433	7.48462	9.86469	7.11312
212918_at	8.70723	9.18518	9.23948	11.2241	9.04461	9.7767	8.57973	9.62816	8.20163	9.20527	8.80982	9.56955	9.04999	9.22142	8.36888	9.34074	8.56105	9.52135	8.44454	9.31957	8.22243	9.8109	8.54065	10.0957	7.88326	8.83655	8.1715	9.2681	8.30638	10.0557	7.98486	9.09374	8.41295	10.1436	8.98236	9.62821	7.44161	9.83648	7.68567	9.06291	7.54653	8.7918	7.68813	9.12144	7.84731	9.40279	7.96616	9.18563	8.14842
212923_s_at	6.0372	7.7541	4.9437	9.3868	5.70425	6.49884	4.34372	6.63037	4.61804	6.87538	3.3698	7.22538	3.61441	6.95569	3.52042	6.71293	3.37178	6.39602	3.42142	6.6934	3.64966	8.48176	4.52158	8.4553	5.22292	6.95273	3.9355	7.79691	4.51709	8.92346	3.57517	7.78993	3.84614	9.6404	4.51247	7.28446	3.77421	8.33449	4.6077	7.75299	3.55559	7.67793	4.3202	8.48362	4.50448	8.279	3.3766	7.89577	3.34848
212956_at	8.13719	8.71084	7.81017	9.513	8.11987	8.96019	8.16248	9.30028	7.19423	8.30546	6.82525	8.85459	8.37762	8.88896	8.19784	8.47757	7.83295	8.60001	7.48655	8.8382	7.75303	9.78027	8.4393	9.97087	7.58786	8.81463	7.54095	9.60348	7.64035	9.97445	7.80336	9.08742	8.35942	9.57944	8.34632	8.97802	7.44637	10.3327	7.04126	8.61714	7.56677	9.51468	7.52362	9.37598	6.98342	9.02743	7.35103	9.02386	6.99112
212958_x_at	9.40289	10.0492	9.59805	11.1133	8.97879	9.99285	9.08178	10.5212	9.44841	9.7886	8.85404	10.5257	9.22137	9.77076	9.11111	9.62938	9.22558	10.1695	9.1476	10.2823	9.54708	11.2698	9.9057	11.2397	9.09466	10.1573	9.31432	10.5704	9.50955	11.4416	9.74524	10.7969	9.22891	11.0251	8.91916	10.0415	9.58877	11.2217	9.67611	10.2706	8.55557	10.5604	8.86187	10.945	8.86729	10.3955	8.85501	10.6122	8.76978
212967_x_at	10.6555	11.4515	10.2813	12.0271	11.3044	11.4103	10.4923	11.6766	9.89146	11.2719	10.2306	11.621	10.3485	11.1419	9.94923	10.9375	9.95246	11.0804	9.71517	11.4224	10.1151	12.3673	10.508	12.457	10.1224	11.3715	10.3331	11.9365	10.1261	12.8064	9.86491	11.5158	10.4918	12.5936	11.1851	12.254	10.3683	12.8955	9.97681	11.5444	9.24734	11.8184	9.77498	11.9284	10.1648	11.9552	10.0906	11.7104	10.3162
212977_at	7.06219	8.46413	3.74197	10.7884	2.62096	8.77906	3.75699	9.02604	2.90978	7.30406	3.58931	8.2891	3.68103	7.67952	3.89129	7.68534	4.62746	7.72403	6.16305	8.05731	3.74691	9.87896	7.22689	10.2211	4.74135	8.7542	5.62334	9.36224	4.59863	10.4996	6.90073	9.64591	4.05336	11.4894	5.10295	8.48423	2.8288	9.59677	2.54222	8.40018	8.41766	9.66209	7.44059	10.1161	3.66257	9.96218	3.09696	10.074	7.86556
212998_x_at	8.30123	10.0405	3.64913	11.3292	7.87217	8.37076	4.45337	8.58489	4.76105	9.51388	6.02184	8.5561	2.55813	8.75983	3.22216	8.73585	2.5508	7.59194	2.56629	8.19603	4.59491	11.1446	6.37597	11.4045	2.95952	9.56192	6.3313	10.6225	2.56614	11.3837	2.68127	10.0343	4.8776	11.0689	7.20193	9.30559	4.54379	10.7849	2.85327	9.87981	2.86088	10.4607	2.96105	10.6579	2.95782	10.8619	2.55245	10.1229	3.2369
213001_at	3.31477	4.98148	2.76564	6.84008	2.76802	5.40322	2.76483	4.7411	2.76513	5.85881	2.75481	4.73045	2.75453	5.11377	2.76879	5.39112	2.75609	5.62781	2.76308	4.19293	2.75747	7.16008	2.77542	6.92239	2.76043	4.5527	2.75632	6.09514	2.76264	8.56829	2.75614	6.74557	2.76472	7.43129	2.67877	5.11001	2.76232	7.8782	2.75499	6.94336	2.762	7.07719	2.7639	7.54466	2.76152	7.52871	2.75854	7.45772	2.75324
213010_at	6.01799	7.15698	5.13618	7.74561	4.19687	5.42742	3.64131	6.04942	5.34882	6.25536	5.32205	7.37436	5.05258	5.71268	4.74304	5.63721	5.19009	6.18278	5.20804	6.29206	5.10993	7.25595	4.02958	8.54574	5.32809	6.73309	5.1191	7.41033	5.20833	9.6777	5.19607	7.97162	5.26638	8.53984	5.3314	6.98175	5.32946	8.96106	5.31504	7.36383	5.20407	8.54105	5.20858	8.7892	5.32508	8.79669	5.19341	8.93214	5.2397
213058_at	4.78767	3.90961	4.3786	7.41888	3.67396	6.02719	3.18227	7.00634	3.663	5.86338	3.38505	7.12984	4.27149	5.39789	4.5884	5.70128	3.04335	5.39041	3.04735	5.74036	4.24135	7.44915	4.33924	7.8517	4.59037	6.50845	3.90209	6.76622	4.27866	7.95896	4.70395	7.29754	4.51507	8.17144	3.11982	6.80993	3.07362	8.02203	3.60499	6.3878	3.81573	7.16019	4.81599	7.51255	4.81506	6.92892	4.43611	7.59059	3.04151
213069_at	6.87344	8.21653	3.38257	9.57843	4.43228	8.91818	3.3994	9.37264	3.39979	9.10416	3.37313	9.69681	3.3723	7.92098	3.37573	7.48912	3.37471	7.85493	3.16774	8.39695	3.37374	9.73935	3.39622	9.31012	3.4428	7.85447	3.38821	8.58816	3.37833	11.0809	2.90758	9.15335	3.39954	10.9245	3.87625	9.10774	3.75149	10.9495	3.40098	8.19211	3.37912	9.02287	3.39428	8.98385	3.38798	10.0065	3.21231	9.92215	3.73143
213075_at	4.87333	6.44265	3.90781	7.95799	2.39684	7.36956	2.52411	6.64713	2.39381	6.94959	2.60541	8.71183	3.88112	6.05145	2.38564	5.7471	3.90068	6.64663	2.44317	7.1278	3.89997	8.47702	2.73346	8.55985	3.1362	6.85336	3.90061	7.61717	2.3903	9.79617	3.89943	8.98468	2.39413	6.72632	2.74172	6.36794	2.3906	8.65048	3.8978	6.26067	3.9052	6.5427	4.0409	7.1073	3.90165	7.90447	2.76165	7.48434	3.89621
213095_x_at	6.89506	9.22866	5.18342	10.1557	5.91601	8.64599	4.59027	9.56034	5.73113	8.5159	5.97719	8.82706	5.21154	8.74852	5.22044	8.34963	6.40311	7.64612	5.43986	7.97491	4.45689	9.62364	5.25546	10.0906	5.28074	8.51718	4.51337	9.76663	4.47485	10.7807	5.11618	9.61904	5.85213	9.95077	5.21735	8.14151	6.03649	10.7077	6.01984	9.7664	5.64405	9.62523	4.4737	10.1047	4.51823	10.0995	5.23691	9.77864	4.4192
213110_s_at	6.21757	8.27886	4.05867	10.4745	3.76371	8.52176	3.6629	9.36577	3.35686	8.04394	3.63124	9.36598	3.25079	8.19909	3.6456	7.26885	4.03438	8.37172	2.63277	8.52199	3.2457	9.9162	3.65106	10.4983	4.0495	8.55482	3.64222	8.93666	2.62954	10.8273	2.60548	9.36092	3.65496	10.6848	3.64253	9.53277	3.6388	10.4088	3.62514	8.53009	3.64205	9.34177	3.08382	9.82223	3.63388	8.91371	4.03603	9.37764	3.61761
213113_s_at	4.89837	5.46582	4.12986	6.7119	4.73011	5.34469	4.87945	6.01131	4.6193	5.1691	4.05403	5.14908	4.41061	6.43818	4.18648	5.60975	5.06182	5.64715	4.16599	5.7783	4.12046	7.26093	4.13778	7.22031	4.61608	6.36905	4.82269	7.04047	4.8942	8.01487	4.71855	6.31033	4.89554	8.32795	5.07269	6.68617	4.31495	7.59291	4.60995	6.56624	3.26467	6.21768	4.13312	6.80139	4.61402	7.21294	4.11352	6.59386	5.57113
213116_at	8.89301	8.82876	8.64786	7.47837	8.71005	8.33716	9.07826	8.43064	8.75415	8.14305	9.02035	8.18925	8.95539	8.69295	8.65136	8.37461	8.116	7.73486	8.13834	7.74685	8.3908	7.69786	9.0487	7.86458	8.71799	8.22601	8.70154	8.1306	8.42488	6.89558	8.48073	7.75611	8.32388	7.21226	8.30317	7.85198	8.64777	7.29628	9.04196	8.46626	8.56952	7.99038	8.47877	8.08257	8.83826	7.96662	8.74486	8.38899	8.28839
213131_at	5.93092	6.45269	5.02056	7.22907	4.66333	7.05511	4.77012	7.16038	6.47273	7.2189	6.01684	7.87125	4.90419	6.42663	4.90784	6.43	5.63298	6.79247	5.77807	7.05857	6.10065	8.2225	5.32443	8.22035	5.25509	7.7057	6.27574	8.27589	6.86146	9.61099	6.08806	8.2235	5.46317	9.31159	5.3367	8.23009	4.91038	9.12243	4.90376	7.07761	4.91127	8.15504	5.01324	8.52535	5.00621	8.50115	6.02068	8.25179	5.74568
213135_at	5.77277	6.68306	5.29826	7.87634	5.72597	6.50226	4.60232	6.97397	5.49591	7.02992	5.31901	7.44802	6.65987	7.39818	6.1266	7.32204	6.50137	6.68308	5.49901	6.93163	6.13917	7.88112	6.21925	8.58345	4.95491	7.33555	5.85895	8.09427	6.74911	8.67851	5.67569	7.92778	6.61895	8.52318	7.26295	8.209	5.08789	9.04808	5.44776	7.58381	5.96264	7.99114	5.86552	7.89942	5.98587	7.76464	6.02235	7.52848	5.90421
213139_at	6.95221	8.25687	2.55068	9.92007	2.63603	8.18609	2.56289	8.63721	2.43125	8.36264	2.35134	8.72072	2.34166	8.00784	2.9012	7.35901	2.53151	7.70935	2.51723	8.78627	3.02892	9.52948	2.90701	9.47733	2.8939	7.81369	2.37399	8.87969	2.55026	10.9775	2.80287	8.89746	2.38668	9.54097	2.35666	8.70116	2.68544	10.6385	2.88139	8.58092	2.40937	9.0029	2.74959	9.44623	2.88977	9.4634	2.34874	9.95905	2.33958
213142_x_at	7.10822	7.57535	7.43789	9.00028	8.41697	8.36318	7.65296	8.62818	7.06549	7.91683	7.12064	7.5304	8.41412	8.81855	7.98334	8.41137	6.23496	7.40503	6.9185	7.66723	7.34043	9.6751	8.1002	9.53888	7.43096	8.19235	7.52224	8.59145	6.81956	9.25492	6.99181	8.32795	7.5283	9.20918	8.48066	9.09585	7.00834	8.86938	6.46449	7.73982	6.21715	8.09225	6.81429	8.28102	6.68052	8.27508	6.86836	7.47776	6.2738
213154_s_at	7.4901	8.12333	7.26849	9.29886	8.06908	8.50855	8.0031	9.03217	7.11833	8.29383	7.68634	7.9075	7.39857	8.1736	6.92282	7.98389	6.94024	7.74213	7.19573	8.3237	7.30125	9.6415	7.64269	9.52576	7.32756	8.43481	6.81333	8.88117	6.83909	9.73202	6.69728	8.87449	7.85297	9.93411	8.27339	8.8914	7.32557	9.90478	7.67069	8.80661	7.62707	8.8762	7.72771	9.16519	7.46674	9.42003	7.11906	9.09533	6.4185
213156_at	7.62792	6.9458	6.53594	8.95981	7.10493	8.31264	7.5983	9.14878	7.64218	8.30913	7.60403	9.04494	7.54631	7.96675	7.08613	7.72906	5.86683	7.58343	6.74996	8.40002	7.05685	9.5272	7.43008	9.84795	7.37443	8.26093	7.04816	9.02618	7.28845	10.0637	7.14392	8.92047	7.75095	10.3021	8.0028	9.35587	6.80891	10.3577	7.0736	8.39819	6.85551	9.4592	6.94486	9.70786	7.31563	9.26042	6.98422	9.49822	5.89052
213158_at	5.96655	6.73051	7.29992	10.0133	6.88647	8.12803	6.34307	8.74451	7.09721	7.76425	7.22165	8.77622	7.19923	7.47592	6.57586	7.21766	5.17826	7.35247	6.4411	8.12844	6.86028	8.79755	6.86793	9.32485	6.84442	7.98318	6.18305	8.40928	7.2399	9.62972	6.93322	8.67894	7.18391	9.62381	8.03078	9.23309	6.3534	9.56092	6.78121	7.59143	6.58342	8.76369	6.32993	9.03156	6.01558	8.08342	4.96257	8.12854	3.96801
213160_at	6.01952	6.64642	3.77973	6.93093	6.73953	7.4275	4.93046	7.59171	3.85143	6.54366	4.76725	6.95696	2.85424	6.50402	3.69161	5.95721	2.73172	6.01036	2.76052	5.88704	3.68781	8.24744	5.03129	8.2414	4.17196	7.42847	4.46357	8.58135	3.70515	9.1658	2.73624	7.4244	3.70557	8.87143	6.73137	7.25547	4.98421	9.90949	3.79426	7.93459	2.74775	7.90189	4.7122	7.81654	3.67616	8.09245	2.73211	7.33175	3.93207
213187_x_at	12.0671	13.0549	11.63	13.1115	12.0301	12.7733	12.0685	12.5523	12.816	13.4128	12.6049	13.063	12.6701	13.3661	12.8139	13.4487	11.4627	12.5108	12.0271	12.6211	12.4808	13.7118	12.8502	14.021	12.7062	13.5663	12.9179	13.9017	12.6209	14.3609	12.9719	13.8176	12.6172	13.7603	11.3832	13.1423	12.8932	13.8838	13.1546	14.2471	13.0564	13.6858	12.9784	13.6537	12.5891	13.2573	12.4488	13.3727	12.6243
213193_x_at	7.27813	8.74967	6.92204	8.84843	9.34732	8.44008	7.32073	9.33328	7.62274	9.17299	7.60206	8.8813	6.38132	8.08926	7.11931	8.02116	5.78467	7.60442	5.59546	8.86826	5.96237	10.0757	7.34556	9.75057	8.12789	9.30887	7.95458	10.4549	5.59522	10.9593	6.45449	9.17525	7.9976	11.1503	9.41176	10.3824	7.85149	11.6725	6.70807	9.23097	6.15999	10.0646	6.76799	9.88766	7.50772	10.1602	6.24316	9.30086	6.79852
213194_at	6.76674	7.68159	5.37653	10.2584	4.63366	8.76278	3.08445	8.99521	3.07824	8.04196	3.1345	8.47545	3.07957	7.46175	2.71137	6.88903	6.33167	8.06378	5.71368	8.50374	3.06102	9.6581	3.552	9.88664	5.20402	8.30414	5.56	9.04519	3.12013	10.0556	2.38264	9.09173	2.05221	10.1397	4.59978	9.07135	2.58396	10.2806	2.85611	8.13975	3.38721	8.86647	3.06945	9.11402	2.98991	9.38964	2.36911	8.89016	2.36105
213222_at	5.50766	6.27434	4.3125	8.89197	4.39022	7.53487	6.42829	7.51459	4.1335	6.89223	3.78639	7.75633	4.83621	6.76605	5.41096	6.95956	4.33484	5.77834	3.57876	5.69457	4.34627	7.99678	5.65012	8.04119	3.58704	5.97068	4.81294	6.2122	3.0369	8.96036	3.56594	6.93223	5.0378	8.62166	3.57433	7.2094	6.04998	8.21024	6.0914	6.93055	3.57405	6.24765	3.65802	7.78849	3.52415	6.81868	3.25345	6.86804	2.87573
213238_at	7.46315	7.39378	6.6056	8.5139	7.23071	7.61807	6.46921	7.85553	7.02645	7.25691	6.85628	7.69776	6.49638	7.29972	6.23448	7.05951	6.39455	7.25158	5.96684	7.37648	6.50623	8.7033	6.22294	8.62587	6.17606	7.45948	6.58242	8.24058	6.62084	8.9591	6.3496	8.05617	7.06252	8.73717	6.87679	7.45588	6.33043	8.87321	6.23159	7.6936	6.13415	7.53491	6.12902	7.85742	6.7164	8.15003	6.58646	8.21727	5.57716
213241_at	7.42203	8.54085	6.00193	9.85251	7.03101	8.88175	7.44287	8.88471	5.55664	8.24671	7.01158	8.89367	6.93157	8.50173	7.29269	8.64674	7.33658	8.38297	7.01176	8.49618	7.38311	9.98751	7.62656	10.2127	6.70847	9.04592	7.8928	9.88631	7.33415	10.0816	7.70401	9.24532	7.05034	10.0558	7.48539	8.91752	6.74653	10.0487	6.97834	9.42874	6.08911	9.0681	6.11892	9.41997	7.07322	9.56877	7.0797	9.39255	7.46081
213249_at	4.39378	5.8327	3.4775	7.59165	2.72237	5.58382	3.19606	6.62803	3.19705	6.58092	3.20589	6.86011	2.89859	5.95306	3.18836	5.57051	2.91435	6.49248	3.0509	6.51479	3.28052	7.954	3.19391	8.10864	3.19112	6.37199	3.08642	7.0263	3.1599	8.8518	3.08093	7.65041	3.19775	8.5687	3.69844	7.04895	3.1933	8.88572	2.90331	7.21948	3.19087	7.25762	3.21365	7.92019	3.69313	7.6235	3.41439	7.81317	3.22383
213258_at	6.40178	7.35668	4.65467	9.12282	4.7453	7.53324	4.85296	7.93752	3.87223	7.20411	3.11349	8.24804	4.41379	6.52194	4.39679	6.42914	2.8447	7.771	3.32404	8.07506	4.48798	9.32639	4.59065	9.30806	5.33511	7.10725	3.76917	8.17472	3.40171	9.7936	4.01812	8.12987	3.04362	9.28213	4.62296	7.52282	3.87929	9.35121	3.54549	7.4769	2.18412	8.04753	3.17699	8.60017	4.30809	8.9907	2.74575	8.72617	2.74914
213262_at	4.42132	5.857	4.98628	8.0068	4.40779	6.41169	4.36029	6.72798	4.46787	6.32134	4.36969	6.59453	4.20263	5.7246	3.45349	5.01489	3.82964	5.7328	4.03292	6.67791	3.8221	7.71762	4.39565	8.30653	4.37734	6.45277	4.3354	6.98192	4.58764	7.92399	3.22077	6.72335	4.8065	8.31021	6.31513	7.44576	3.22813	8.15046	3.41733	6.03084	3.59199	6.44736	3.09148	6.85776	3.99801	6.87155	4.31851	6.54228	4.03496
213275_x_at	11.0582	11.0979	9.61415	11.1208	10.2924	10.3164	10.284	10.8796	10.0206	10.3622	10.0757	10.7515	10.228	10.6654	9.9442	10.3184	9.55102	10.177	9.73172	10.1977	9.64819	11.0553	9.90386	11.4304	10.1945	10.5265	9.68735	10.5839	9.82715	11.7999	10.1909	10.9807	9.83636	11.4481	10.5768	10.8124	10.3964	11.5826	10.4201	11.3373	10.1597	10.8802	10.1424	10.9028	10.4679	11.5914	10.186	10.7806	10.4939
213290_at	4.99205	6.36882	4.77706	6.83016	4.3084	6.30803	4.18343	6.89275	5.53352	6.51564	4.61638	6.84609	4.47825	5.98834	4.86679	6.28594	4.61739	6.11527	4.62084	6.31572	5.47434	6.93572	4.67013	7.5983	4.3253	6.41333	4.56944	6.86521	4.62019	7.90754	4.87105	6.73272	4.62191	7.72447	4.61873	6.58388	5.06661	8.3282	4.95093	7.06902	4.29323	7.20215	4.62198	7.66534	4.94927	7.96695	4.61891	7.91842	4.15793
213293_s_at	6.97863	8.42984	6.40236	10.569	9.31799	9.75393	8.10662	9.89395	7.92515	9.42343	8.424	9.83485	6.63708	8.62599	7.54384	8.57839	5.10619	8.31508	7.41423	9.41815	6.91274	10.4107	8.34868	10.8749	9.35881	9.87611	9.23755	10.9673	6.07353	11.39	6.56768	9.92412	7.01321	11.3646	9.42179	10.3448	7.40064	11.3578	6.3961	10.2887	6.07853	9.88884	7.1074	10.2517	7.31481	10.0787	6.76905	9.89479	7.56936
213326_at	6.29903	6.77832	6.14832	8.32778	7.18335	6.97143	4.74211	7.64697	5.851	7.19346	6.26861	7.52177	4.51692	6.1235	4.27182	5.2281	3.0656	5.70933	4.28214	6.89818	4.26556	7.83246	4.3761	8.02418	7.64954	7.64301	7.34599	8.18309	4.57096	8.33412	3.68562	7.18723	5.05074	8.34162	7.76811	7.97129	2.90673	9.38202	3.25046	5.92133	4.35889	7.68337	4.27918	7.92138	6.07182	7.89835	5.50361	7.36484	5.95491
213340_s_at	7.05997	7.43144	6.62984	8.79269	6.71209	7.15462	6.91985	7.2651	5.45842	6.92661	5.19245	7.20765	5.84233	6.99897	5.46109	6.27219	5.54124	6.67593	4.80843	7.03804	5.84382	8.40701	5.81828	8.61043	6.0596	7.08433	6.00724	7.69721	6.05811	8.57896	5.95604	7.36879	4.98875	7.9304	6.05445	7.05313	5.58503	8.54013	6.13275	6.97498	5.46347	7.84927	6.02791	8.30382	5.79602	7.61261	4.90174	7.6382	4.41175
213348_at	4.28772	6.20695	3.00284	6.88996	3.0069	5.99862	2.94128	6.96616	2.66032	5.16163	2.98783	7.2666	3.20826	5.21823	3.2177	5.68762	2.99312	5.66095	4.12097	6.42406	2.99568	7.46192	2.94449	7.98403	3.23442	5.60952	2.9952	6.40048	3.26403	7.81357	2.99643	7.78056	2.94311	7.14105	2.99546	6.333	3.12171	8.43137	3.38234	6.71076	3.50008	7.87495	3.00253	7.86739	4.20453	7.93717	3.28941	7.793	3.99365
213353_at	9.69585	9.43727	10.6579	10.0931	10.0649	9.7577	10.3413	9.91529	9.80159	9.26532	10.5371	9.29022	10.5564	9.87145	10.0497	9.38969	9.65688	9.29578	10.5845	9.55695	9.84733	9.60177	10.465	9.4836	10.7437	9.43517	10.0997	9.27996	9.40694	8.11856	9.85277	9.45032	9.8246	8.67687	10.4297	9.38807	9.30344	7.94212	9.2502	8.80331	9.84429	9.04796	9.79936	9.36284	9.63653	8.74965	9.36518	8.72393	9.39598
213375_s_at	7.13448	7.89598	7.43815	9.78958	7.31649	7.95016	7.84613	8.40045	6.68749	7.6266	7.16376	8.46417	7.43227	7.78976	7.18284	7.74788	5.1694	7.19876	6.26822	8.16018	6.19242	8.6757	7.20567	9.11285	7.17459	8.02166	7.06815	8.53512	6.08578	9.51312	7.33272	8.15245	7.19624	8.97591	7.76323	8.52743	7.12963	9.61625	6.064	7.53196	6.75215	8.32796	6.82637	8.48095	6.81512	8.4317	6.09341	7.74456	6.12485
213415_at	3.99416	6.31161	2.55278	7.95602	2.55423	6.73302	2.5194	6.48393	2.5523	6.43563	2.54478	7.20946	2.557	5.93789	2.49542	5.19874	2.54582	5.85609	2.56825	6.32855	2.54503	8.31955	2.51384	7.98275	2.97126	5.88454	2.5458	6.97657	2.50581	8.41537	2.48452	6.83405	2.57597	8.38634	2.54727	6.79033	2.56118	8.05448	2.47006	6.78513	2.5505	6.78669	2.51345	7.21941	2.55536	7.20555	2.54741	6.80429	2.54259
213416_at	5.29174	7.33186	3.00597	9.25121	6.37437	8.11953	2.73739	7.99868	3.26075	7.65992	4.70853	8.10126	2.52771	7.3244	2.84845	7.136	2.74171	6.84272	2.53667	7.24016	2.5311	8.95743	3.78494	9.44141	4.034	7.66878	4.4407	8.69058	2.75848	9.56551	2.43351	8.06735	3.86096	9.90516	6.52116	8.5922	2.94619	9.37471	3.00108	8.20758	2.44401	7.92529	2.45217	8.19726	3.65679	8.65179	2.88786	8.20577	2.99812
213422_s_at	5.22625	6.06772	2.85275	6.70702	4.57482	6.16091	2.84445	6.86891	2.85051	6.32699	4.60508	6.946	2.90311	6.60891	4.84151	6.11135	2.84087	5.70712	2.86292	6.40127	3.1998	8.0899	2.84662	7.97262	4.36264	6.92609	2.83986	7.23666	2.8865	9.4906	4.67983	8.39447	3.80818	8.41976	3.7986	6.64794	2.91418	9.42881	3.11691	7.64885	2.83886	8.58017	3.88258	8.37378	3.92181	8.59393	3.07807	8.09113	5.03623
213425_at	5.74854	7.31668	2.88917	9.20069	3.55519	7.10659	2.86738	6.89802	2.883	7.07164	2.81347	8.00058	4.84596	6.53788	4.29137	6.23112	2.87104	6.58952	2.85147	6.25839	3.50991	8.61154	4.59395	9.03593	3.50718	6.79721	4.43537	7.20807	2.86851	9.28354	3.51518	8.06377	3.44889	8.85431	3.50823	7.58704	3.70698	8.88062	2.843	7.49309	2.83573	8.08125	2.86678	8.10602	3.50325	8.63122	4.02328	9.028	2.8091
213428_s_at	7.81916	8.92786	5.56582	10.0396	3.32235	9.11713	3.25575	9.72138	4.26248	9.72414	3.18354	10.1614	2.98393	8.90161	2.73761	8.67221	3.2086	9.29359	4.41663	9.12891	3.32061	10.4958	2.99446	10.6289	7.53126	9.93889	5.12055	10.3678	2.99197	11.9935	4.05128	10.9728	3.25049	11.716	4.668	10.2677	4.44696	12.0838	5.60289	10.6369	3.22804	11.0793	3.23865	11.247	4.94934	11.3934	3.47677	11.4691	3.75296
213451_x_at	5.87068	7.15664	4.36593	7.78911	4.47954	6.01298	4.48066	6.72109	4.47728	5.86804	4.4555	5.95669	4.05064	6.47968	4.25766	5.29561	4.36166	5.71931	4.46963	5.48107	4.06432	7.32105	4.47352	7.2844	5.45001	7.1459	4.06529	7.80599	4.27829	9.58347	4.35751	8.16624	4.06789	8.51477	4.78926	7.08913	4.46664	10.434	4.45324	9.20364	4.52372	9.04352	4.46908	8.93793	4.9167	9.75447	4.45552	10.0966	4.0372
213456_at	9.06499	9.66613	5.94521	11.3116	4.06834	8.6832	4.20929	8.70579	6.495	9.01491	6.75844	10.1738	6.33383	9.03127	6.20736	8.62807	5.62939	9.43975	5.4594	8.88947	6.15192	11.1304	7.20877	11.6292	4.41024	9.21541	6.80104	10.061	5.70537	11.6072	5.08573	10.2562	6.20201	10.7109	5.24272	9.53656	4.12098	11.4452	3.86506	9.72543	6.3331	9.5146	6.35332	10.0727	5.5481	10.5113	6.13532	10.633	5.28289
213475_s_at	5.57764	6.46984	5.41977	6.51907	6.76424	6.7976	6.18483	7.08077	5.59458	6.22402	5.31074	6.80901	5.00061	5.50753	5.57068	6.35262	5.53946	5.91149	5.67535	6.51561	5.49663	7.1208	5.872	7.34154	5.56259	6.82496	5.8606	7.79996	5.5204	8.17898	5.64258	7.00483	6.00274	8.23592	6.88431	7.92954	5.63392	9.03696	5.74129	7.01428	5.51352	7.13755	5.58156	7.11154	5.63665	8.47805	5.67516	6.72531	5.66485
213502_x_at	10.7734	12.0162	6.91262	12.3715	8.61948	10.9909	7.52129	11.6182	8.75341	12.0198	8.54691	11.9609	7.85931	11.8148	8.75557	11.1844	8.48826	11.5296	8.18334	11.4337	7.71498	12.4941	7.84133	12.5576	8.05693	11.6945	7.34508	12.3897	8.09213	12.8603	7.04565	12.241	8.38507	12.945	9.1547	12.0663	8.82632	12.7237	7.22541	12.1215	7.03115	12.1572	7.97	12.6481	7.7289	12.5955	7.72929	12.6651	7.9006
213537_at	5.37804	8.42901	2.84154	10.0634	5.20812	8.45194	2.95912	8.35977	2.95359	8.06206	3.19903	7.57073	2.92452	6.67909	2.80924	7.18	2.79303	7.06468	2.9438	7.61522	2.80119	8.67753	2.94737	9.22633	3.20839	8.75505	3.1512	9.50402	2.81092	9.1425	2.79778	7.60102	2.81951	3.09608	2.93592	3.1296	3.09982	9.33119	3.09484	8.77831	2.80607	6.89563	2.8129	7.61194	2.92964	7.88458	3.13408	7.66567	3.09246
213539_at	6.93889	8.14627	5.91607	8.21554	8.64304	7.79141	7.40917	8.50363	6.64968	7.95226	6.98441	7.87136	5.97516	7.49793	6.4402	7.45833	4.09726	7.07604	5.35111	7.78127	6.08206	8.67493	6.73076	8.84772	7.4203	8.30382	7.35899	9.58164	6.31304	10.1966	6.3245	8.40094	7.40945	9.71813	8.64595	9.00505	7.45485	10.7136	5.92487	8.52716	6.24987	8.88678	6.87289	8.86224	7.48092	9.81753	6.81374	8.99313	7.26
213566_at	6.01907	7.98132	3.39299	8.8349	5.44591	7.17289	3.48625	7.87132	3.47607	6.9099	4.196	7.16227	4.156	6.94547	4.9606	6.82611	4.33395	6.89867	4.24799	6.87432	4.67791	8.64879	4.87478	9.05179	3.12092	7.08721	3.34666	7.92783	3.91992	9.01391	3.50492	7.79564	4.21661	8.79937	5.69109	6.7815	4.18196	8.30355	3.25979	8.31326	3.55076	7.97557	3.74458	8.61803	4.19757	8.50732	4.50316	8.05713	4.19331
213592_at	6.19996	6.77335	5.1496	9.06247	5.21745	7.09182	5.14715	8.24346	6.10647	8.15357	5.13688	8.41244	5.13134	6.4964	5.13936	6.79848	6.16877	6.9171	5.16826	7.43782	5.57175	8.02345	5.17326	8.04581	5.65454	6.96845	5.91002	7.40001	5.16485	9.17448	6.18415	7.50535	5.16708	9.67257	5.14282	8.43558	6.19345	9.68045	5.13308	7.31178	5.50298	7.42608	5.16362	8.09104	5.14315	8.04534	5.1385	8.29353	5.11461
213603_s_at	9.45855	10.4469	8.66519	11.1454	11.4193	10.6461	9.27008	10.8906	8.99313	10.521	9.61314	10.8292	8.2625	9.87008	9.2229	10.1442	7.05245	9.58753	7.31612	10.0499	8.3134	11.4584	9.60142	11.3947	8.88568	11.0187	9.76872	11.7657	8.52958	12.4959	8.5909	11.0688	9.37566	12.09	11.6528	11.4776	9.90109	12.7617	8.61488	11.1992	8.42665	11.3533	8.85701	11.458	9.07354	12.1324	8.47394	11.2014	9.50767
213620_s_at	7.46077	8.41912	4.43312	8.26676	6.37486	7.3037	4.39212	8.05132	4.95529	7.52989	4.08671	6.99842	4.08578	7.08438	4.08842	6.75181	4.1929	6.84446	4.09043	7.30154	4.80772	9.1621	4.78855	8.59059	4.09094	7.31938	4.38987	8.4777	4.96938	9.27632	4.04573	7.68335	5.40298	9.53961	5.30191	8.11884	4.86785	9.92201	4.27598	8.37207	4.02333	8.6696	4.17398	9.21895	4.29661	8.9691	4.40789	8.93024	4.62294
213656_s_at	8.9104	9.03179	8.38749	9.6368	8.92281	8.94719	8.54437	9.39384	8.75557	9.09667	8.57182	9.55253	8.50337	8.84061	8.80838	8.86835	7.96632	8.57866	8.0511	8.94502	8.51743	9.91352	8.30398	9.79871	9.15523	9.16987	8.51195	9.41199	8.67129	10.315	8.58198	9.72817	8.84975	10.3792	9.04886	9.79138	8.77192	10.6362	8.73183	9.2843	8.37739	9.88738	8.5406	9.96926	9.16506	10.1472	8.785	9.98587	8.58764
213661_at	5.21898	6.89127	2.62226	8.33758	2.62437	5.9751	2.68477	6.29349	2.62154	5.63112	2.61056	6.28127	2.74939	6.50758	2.75085	6.29492	2.74954	5.32574	2.61986	5.65423	2.74286	7.70091	2.61775	7.74584	2.75459	6.43247	1.86519	7.27472	2.61824	8.62731	2.74907	7.73169	2.75389	7.91744	2.61621	5.98556	2.02544	8.97426	3.44298	7.53013	2.74753	6.93185	2.75322	7.47621	2.61745	7.76236	3.10164	7.59193	2.60828
213689_x_at	8.49623	8.96976	8.79469	10.369	8.44959	8.90237	8.11807	8.75503	8.30922	8.79271	8.05108	9.27142	8.30518	8.50162	8.44953	8.76265	8.63611	8.92938	8.44399	8.91461	7.89521	9.17052	8.089	9.38713	7.89418	8.75556	8.0372	9.12859	8.12758	9.4564	8.00221	9.13151	7.58648	9.42722	7.39884	8.54208	8.04807	9.77317	8.16194	9.05114	8.4596	9.36071	8.56739	9.21155	7.71572	9.12205	7.75869	9.10122	8.44505
213733_at	5.76826	6.24004	4.79174	7.20382	5.38964	7.05074	5.38566	6.68538	4.99446	6.88148	5.26883	6.76975	4.31568	6.19191	5.17462	6.35275	4.24165	5.70826	3.65177	6.06597	4.20982	7.16245	5.03395	6.89118	5.08115	6.65411	5.35703	7.23389	4.7478	8.18541	5.22096	7.36176	5.09802	8.39845	5.64059	7.0254	5.28955	8.85462	4.66161	7.41208	5.14554	7.70309	5.20351	7.69675	4.62598	8.06021	4.98573	7.48025	5.22317
213764_s_at	5.36051	7.20063	2.84991	8.9832	2.85509	6.17965	2.89446	7.21513	2.83681	6.24141	2.77305	6.85129	2.75799	6.20503	2.81072	6.25262	2.77426	7.70436	2.8282	8.11971	2.80418	10.5882	2.83421	10.599	2.80451	7.25568	2.8085	7.61904	2.82489	10.332	2.79969	8.64616	2.82619	9.27096	2.80578	7.47254	2.79915	9.19382	2.76841	7.35068	2.81037	7.44321	2.82378	8.59646	2.80044	8.52815	2.78218	9.10325	2.77071
213765_at	3.87215	6.11726	3.06462	8.2852	3.0309	5.9907	3.02047	6.08363	3.02086	5.69384	3.00812	5.86011	2.97448	5.43173	3.01838	5.0635	3.00665	7.12553	3.01793	7.41427	3.01358	9.95746	3.0181	9.93065	3.01758	6.29448	2.96442	7.27259	3.01851	9.61366	3.01313	7.69089	3.01916	8.44478	3.01584	6.5077	3.01754	7.93448	3.00604	5.79028	3.01908	6.73089	3.01902	7.7175	3.01367	6.79358	3.0171	8.22754	3.00088
213800_at	9.10345	10.2784	2.65309	11.6937	2.6644	9.40075	2.64552	10.2937	2.64741	8.87783	2.62411	9.98741	2.89725	8.94363	2.60875	9.00232	2.67423	9.30275	2.63794	9.90595	2.66796	11.238	2.63443	11.0917	3.38515	9.24385	2.63848	10.158	2.63862	11.5494	2.71279	9.93851	2.62256	10.7702	2.74242	9.07051	2.63326	11.2313	2.60572	10.1949	2.60946	9.92966	2.62071	10.4207	2.59423	10.4269	2.5879	10.5614	2.85133
213848_at	7.01334	6.46303	5.23392	6.26141	5.90143	6.31181	6.31703	6.79259	5.31288	6.28489	5.05165	6.42963	5.74596	6.0433	4.22781	6.07236	5.67696	5.56867	5.19332	6.33992	5.79987	7.00666	5.76837	6.21826	4.96679	6.44661	5.53985	6.408	6.27936	7.40345	5.90615	6.58889	6.18723	7.28507	5.68556	6.08933	5.84975	7.67321	6.28048	6.84144	6.32936	7.05619	6.20957	7.11899	6.72842	7.56457	6.57993	7.17502	5.1584
213864_s_at	10.5436	11.4503	10.4531	12.241	11.4428	11.8805	10.6314	12.152	9.92494	11.2702	10.0987	11.4932	10.5862	11.109	10.027	11.082	9.96802	11.0416	9.86218	11.5492	9.89898	12.4912	10.4489	12.5208	10.1034	11.5777	10.3709	12.0908	10.2855	12.7728	9.61199	11.5763	10.5636	12.7143	11.4632	12.1743	10.1409	12.8236	9.66092	11.4127	9.42717	11.8332	9.88912	12.0973	10.1789	12.1506	10.1912	11.698	10.1814
213888_s_at	6.7002	7.99797	5.30159	9.22368	8.10334	8.17292	5.44742	8.75895	4.86645	7.72833	5.90131	8.5638	4.28683	7.06148	4.30211	6.6307	3.84285	6.76237	3.70444	7.85665	4.19313	9.2045	6.12106	9.35748	5.34282	7.62444	4.70188	8.82795	4.30342	9.63577	3.67584	7.90097	5.5624	9.81188	8.92257	9.55979	4.8973	10.4773	4.19012	7.33217	4.29886	9.01829	4.02162	9.15335	4.60367	9.24964	4.33653	8.2917	5.21858
213891_s_at	7.93072	9.1665	4.74082	11.4096	7.09846	9.2964	4.11786	9.86046	3.56334	8.76325	4.90875	10.1063	2.47248	8.38646	3.03973	8.08696	2.47903	8.59918	2.50867	9.21717	3.89474	10.7133	5.0556	10.6776	4.07767	8.54221	3.97096	9.49716	3.22453	11.371	3.99484	9.84277	4.07304	11.3016	7.4365	10.2734	4.31574	11.1926	2.95433	9.06953	4.08696	10.1853	4.09793	10.2656	3.99113	10.3958	3.75128	10.062	4.63338
213975_s_at	12.7146	13.9288	10.5467	14.6615	11.2313	13.9971	10.7304	13.9721	8.58474	11.838	8.47693	12.3143	10.8473	13.6447	11.1201	13.4215	9.57241	13.3052	9.25695	13.5029	9.83609	13.4499	10.0896	14.0858	9.50317	13.1723	9.14137	13.691	8.49275	13.7733	8.37846	12.6194	10.2213	13.7133	10.5863	12.9102	10.1272	13.9572	9.16152	14.304	8.98411	13.3053	8.99991	13.5275	9.74957	14.1541	9.28921	14.0154	9.72107
213982_s_at	8.67159	9.12961	8.21276	9.40759	9.71207	8.79279	8.14494	9.1915	7.99506	9.1283	7.91118	9.30061	7.75622	8.71258	7.97016	8.43429	7.90774	8.44962	7.76416	8.64302	7.89872	9.7972	8.32481	9.78993	7.53204	8.93329	7.66222	9.28719	7.9932	10.1911	7.84462	9.15322	8.12773	10.4729	9.26649	9.39978	7.78391	10.3809	7.72634	9.17816	7.85302	9.46632	8.12189	9.6829	8.28889	9.62988	8.29326	9.41894	8.02305
213992_at	5.11701	6.84813	2.6905	9.07586	2.64799	7.10597	2.6851	7.30608	2.6592	5.88269	2.63189	7.35371	2.61188	6.30247	2.63582	6.14625	2.61951	6.46317	2.64216	6.86734	2.63541	9.11851	2.67039	8.98032	2.63863	6.75807	2.63543	7.83174	2.64075	9.3902	2.62981	7.82431	2.64506	9.43766	2.63308	7.39793	2.63704	8.86921	2.61019	7.37264	2.63875	7.53928	2.64249	8.50557	2.63885	8.0061	3.1638	8.23898	2.62818
214022_s_at	8.61644	9.73996	7.0862	10.5217	9.03459	10.1636	8.62035	10.4027	7.07387	9.66644	7.63922	10.0679	7.99845	9.35686	7.94209	9.14802	7.0617	8.98728	6.7363	9.72582	6.81925	10.7033	7.73308	10.7028	8.27669	9.76959	8.90926	10.5895	7.3861	11.4209	6.54612	10.0185	8.60221	11.4857	8.72268	10.2906	8.06596	11.4355	8.69442	10.8456	7.48025	10.5247	7.51819	10.8391	7.79458	10.856	8.36369	10.7093	8.77542
214030_at	8.01235	8.43411	8.05232	9.04538	8.03718	9.09731	7.83006	9.21036	7.81144	8.65354	8.04344	9.30418	7.86377	8.45733	7.97253	8.22387	7.71206	8.57104	7.82044	8.89124	7.79229	9.45059	8.13075	9.56444	7.71073	8.67269	7.72511	9.10192	7.64231	10.0585	7.69428	9.05632	7.29296	9.84955	7.43927	8.55683	7.50761	10.049	7.72752	8.73875	7.66895	9.22273	7.59408	9.28051	7.48253	9.1	7.7005	9.26145	7.49538
214038_at	7.83458	8.96366	2.72043	10.2977	3.08989	8.67909	3.07248	9.91408	3.42464	8.11686	3.57892	10.1175	2.99826	7.99367	3.02917	7.5822	3.00566	6.64566	3.04722	6.69636	4.19896	6.3015	3.27814	7.79154	3.36801	7.05043	3.02754	8.25387	3.39747	9.30137	3.01621	8.0563	3.10076	9.18386	2.70901	6.41809	3.02347	9.96329	2.99665	9.29325	4.72567	9.56607	4.26269	10.6561	3.99888	9.70443	2.69645	9.58568	3.4548
214085_x_at	6.23336	7.98001	4.38948	9.44374	6.11832	7.28856	4.06661	7.14849	4.7079	7.95104	4.87613	8.13562	3.845	7.64533	4.59835	7.50782	3.70466	7.23407	4.19581	7.79145	4.03633	9.41019	5.07478	9.63142	5.65623	7.82057	4.77108	8.73415	3.93931	10.2132	4.59024	9.12125	5.25213	10.4007	7.87759	9.17378	3.02742	6.81012	2.80651	5.1057	3.02891	7.75042	3.79276	8.2226	4.30618	8.24452	4.32087	8.24069	4.5799
214091_s_at	5.75561	6.79704	4.0584	8.52711	4.06037	8.35579	3.03678	7.4656	4.05741	8.70352	3.78846	8.4414	3.78276	7.82961	3.80642	7.25261	4.03967	8.34509	4.05373	8.48069	3.80125	9.16036	4.05404	8.75615	4.04959	8.78073	4.04718	9.43843	5.09333	10.8308	4.05817	9.43644	3.81981	8.89339	3.79972	7.32854	4.69223	9.90137	4.17878	8.53335	4.04904	8.54015	4.0532	9.04516	4.04789	9.3408	4.0493	9.0232	4.33506
214151_s_at	7.94816	8.29228	7.77545	8.72443	7.22624	7.60729	7.25242	7.85604	7.71675	8.3332	7.45673	8.67039	7.87731	8.00522	8.01154	8.1073	7.33956	7.74569	7.6409	7.88591	8.00224	8.69515	8.3058	8.62006	7.44664	8.09372	7.32932	8.35774	7.51691	8.83138	7.86327	8.47235	7.66124	8.72463	7.34707	7.72046	7.16943	8.58459	7.08125	7.84383	7.87972	8.57542	7.6612	8.70157	7.68936	8.66649	7.55176	8.64214	6.39865
214247_s_at	8.99345	10.371	5.66084	11.7791	7.72274	10.3758	7.1581	11.0507	8.129	10.4956	8.17832	11.0595	3.52347	9.60356	4.30168	9.17392	6.00063	9.63392	6.28207	10.0879	7.63806	11.4355	7.92919	11.5267	6.13359	9.44583	4.56949	10.4355	2.80264	12.3377	3.20179	11.0334	4.46062	12.4761	4.4333	10.565	5.062	12.4374	5.45891	10.6804	6.13076	10.9965	6.1799	11.6481	7.5828	11.6882	6.90102	11.6402	5.2384
214265_at	4.71938	5.4654	2.9833	7.08887	3.2074	6.0472	3.07322	7.02231	2.98275	5.70649	3.28798	6.01217	3.05713	6.11437	3.17271	4.85569	3.04974	5.91696	3.06516	5.30344	3.05832	6.31146	2.98016	6.96861	4.37431	5.89554	3.0588	7.61941	3.06509	8.07277	3.05356	6.65245	2.98094	8.02124	3.06355	5.42849	3.06302	9.11409	3.04917	7.1188	2.98088	7.96075	3.06458	8.95669	3.16171	7.8014	3.15959	7.85815	2.97173
214428_x_at	6.71167	7.1259	5.69918	8.52515	6.07533	6.8677	5.37099	7.20413	5.43823	7.43358	5.10587	7.78575	4.71468	6.93328	5.99582	7.19465	5.2867	7.12154	5.3496	7.85951	5.28552	9.43424	5.91643	9.66547	6.09238	8.22243	5.71437	8.9718	5.4548	9.50254	5.20643	7.88556	5.77618	10.4291	5.59984	8.84307	6.12431	10.8774	5.43958	8.18025	5.4155	8.67881	5.60892	8.37176	5.29519	8.91346	5.52089	8.05458	6.41447
214470_at	6.69928	7.81657	4.4305	8.36135	7.37911	7.6741	5.7332	8.37916	5.33634	8.13705	5.26913	8.17739	4.65858	6.91061	5.61721	6.98676	5.08599	6.92294	3.90653	7.70226	4.31494	8.92481	5.28518	9.04415	5.50328	7.35392	5.29246	8.47723	3.54323	10.2672	3.7713	8.53739	6.19158	9.88487	7.8168	8.78145	6.6528	10.8296	4.50195	8.36685	5.27859	9.11611	5.58093	9.23734	6.0014	9.29936	5.76143	9.17066	5.74813
214620_x_at	6.71607	7.23932	6.61314	8.19573	6.07742	7.5353	6.5464	7.28992	6.91744	7.19041	6.50972	7.81381	6.33503	7.01119	6.54978	6.83255	6.54516	7.26769	6.63274	7.41985	6.81766	8.59087	7.06142	8.46831	6.49464	7.33933	6.88755	7.83629	6.70937	8.82545	6.98959	7.91234	6.59309	8.27364	6.30475	7.13323	6.78313	8.31768	6.83495	7.50417	6.39849	7.73018	6.56382	8.29383	6.40569	7.32314	6.22573	7.87578	5.81305
214669_x_at	12.4886	13.2504	7.27487	13.5145	9.78484	12.4689	6.54433	12.7113	8.29729	13.375	8.72346	13.2626	4.09439	12.0843	6.42815	12.2119	5.19526	13.3283	5.4497	13.1605	6.58291	13.4941	7.20993	13.4889	8.97567	13.2065	8.49498	13.5472	4.82263	13.9059	6.31025	13.4777	9.41134	13.6165	10.5847	13.0514	8.55457	13.8483	5.84442	13.5467	5.45018	13.3649	4.59175	13.4362	5.54618	13.4584	4.56256	13.542	6.9196
214677_x_at	14.5521	15.5329	7.75947	15.7039	11.8169	14.8406	9.12864	15.1654	9.92961	15.7039	10.4101	15.6699	3.85203	15.5967	8.03688	15.3647	4.90846	15.3065	4.7434	15.3446	7.13041	15.888	8.51018	15.7757	10.3359	15.6275	8.8776	15.9213	4.31753	15.911	6.2773	15.6038	11.6717	16.0671	12.1164	15.6773	10.2551	16.1173	6.96015	15.8077	4.59836	15.7711	5.37029	15.8988	7.21636	15.888	4.67586	15.888	7.63868
214749_s_at	10.5603	10.7827	10.1933	11.1039	9.61546	9.41018	9.35655	9.94208	10.0401	10.5249	9.79741	10.6831	9.91438	10.284	10.0412	10.3277	9.90578	10.0416	9.81704	10.3623	10.0603	11.2441	9.99081	11.156	9.98142	10.3939	9.94781	10.7232	10.0437	11.3486	9.90493	10.9318	10.1431	11.3176	10.1921	10.8612	10.0219	11.4702	9.80226	10.6107	10.0061	11.1756	10.2223	11.2733	10.0608	11.2739	10.1594	11.0263	9.83799
214752_x_at	4.4099	5.09951	4.29632	7.37366	5.16238	6.36704	4.71804	6.83091	3.75479	6.36514	4.36088	5.99175	4.12079	5.12993	4.60425	5.09752	3.73456	5.68147	3.7469	6.52381	4.76433	8.33698	4.46039	8.24641	5.1385	6.89804	4.7637	7.79048	4.51963	9.33256	3.73803	8.54666	4.4904	8.21032	4.14984	6.27452	3.74848	7.96041	5.54718	5.81235	3.94871	7.75949	4.14872	7.75096	5.03959	8.10804	4.24289	8.13166	3.80136
214768_x_at	6.66511	9.31836	3.09504	10.6094	3.65159	8.6151	3.51021	8.91688	3.09381	9.96717	3.08163	9.21187	2.57527	8.26399	3.0856	8.00877	3.2036	10.0076	3.04906	9.42462	3.08538	10.7969	3.09041	10.8201	3.60593	10.1559	3.08493	11.5314	3.22109	11.8524	3.08243	10.2596	3.60479	10.8679	3.65124	8.7877	3.09067	10.5703	3.09046	9.98396	3.09311	9.89463	3.09211	10.9065	3.08896	10.1733	3.03649	10.4434	3.07865
214777_at	5.98059	7.65299	3.51139	8.08423	3.61944	7.55807	2.32066	7.06499	3.48151	8.6321	3.41445	8.24351	3.40506	7.88573	3.4465	7.64927	3.41669	7.53399	3.46477	8.00651	3.02336	8.36956	3.47738	8.84146	3.42995	8.99422	2.93154	10.1728	3.46076	10.7918	2.30131	9.17816	3.32628	9.56942	3.56353	7.95797	3.43657	9.42691	2.28872	8.07259	2.47388	9.23808	2.31381	10.0598	2.29596	8.91921	2.29236	8.94786	3.39349
214830_at	6.75621	7.79276	7.54927	9.30884	6.31145	7.59281	6.66415	7.3491	7.24191	7.36431	6.68001	7.71421	7.12307	8.00963	7.11149	7.95884	7.08793	7.1684	7.01251	7.52556	7.25643	8.89744	7.34695	9.2039	6.86146	8.24635	7.45934	8.42971	7.26504	8.47659	6.71669	7.97491	6.96432	8.78017	6.27321	7.54748	6.29525	8.20359	6.87808	8.71315	7.04413	7.72153	6.92357	8.2287	6.49876	7.83997	6.4468	7.79097	6.31666
214836_x_at	12.8439	14.291	8.76717	14.5634	10.496	13.5368	7.85713	13.7842	8.77855	14.259	9.34658	14.2812	6.69689	13.4876	8.25399	13.2425	7.57787	14.2025	7.13086	14.1179	7.54299	14.8258	8.82896	14.5731	10.4361	14.2289	9.34052	14.7783	6.46293	14.9174	6.99632	14.2811	10.2914	14.6902	10.8891	13.7693	9.3041	14.6902	7.4422	14.4495	6.56774	14.2927	7.33409	14.667	7.08059	14.6428	4.91071	14.4326	8.30598
214916_x_at	4.12969	5.01151	2.80677	4.99377	3.33952	5.85004	2.80569	5.33638	2.80594	8.55589	3.18964	8.39361	2.79191	7.49036	2.80048	7.36775	2.78613	7.08529	2.80095	6.77087	2.79331	8.30269	2.84495	8.68983	3.69147	8.39542	3.45994	9.90118	2.80008	10.3144	2.78957	8.37068	2.80568	8.30355	3.48596	4.94177	2.80292	9.60884	3.18861	6.52362	2.79613	8.19273	2.80024	8.47585	2.79382	7.96946	3.23454	7.6797	3.18429
214973_x_at	5.14925	5.26229	4.27636	6.4613	4.64487	7.41988	4.77867	7.10829	4.75198	8.54698	4.85033	8.45848	4.2452	7.54888	4.5952	7.57526	4.54331	7.245	5.10817	6.66129	4.34351	8.1335	4.61938	8.22687	4.4079	8.3509	5.1698	9.3627	4.79294	9.46391	4.65213	7.96707	4.95353	8.67759	4.65744	6.94671	4.9296	9.32639	4.49598	7.85577	4.90182	8.01132	4.59687	8.13271	4.61748	7.04617	4.39819	7.09915	4.8408
215028_at	6.71995	5.87749	8.28249	6.34734	7.33695	6.83147	7.15948	6.48489	7.29232	4.70677	7.88501	6.08385	8.21238	7.20553	7.85018	5.73966	6.75236	5.98324	7.18154	6.01024	6.91847	5.6275	8.03528	6.41255	8.45295	6.34091	7.25261	5.71674	6.62601	4.6387	7.08946	5.80772	8.17176	5.63302	8.85305	7.59263	6.70848	4.53301	7.41393	5.51549	6.46514	5.1255	7.21487	5.45631	6.94141	4.65973	6.60358	5.45556	8.16064
215049_x_at	6.31925	7.94221	2.05356	9.31551	2.02737	7.51826	1.77405	8.06191	1.77928	7.10565	1.76897	6.75167	1.773	7.3252	1.7745	7.35778	1.76734	6.41684	1.77422	6.83118	2.01295	9.22108	2.02077	9.18156	1.77581	7.62749	1.77096	8.89823	1.7709	9.89345	1.76932	8.44254	1.77578	10.1136	1.77456	8.05059	1.77014	8.88408	1.76889	9.32723	1.77333	8.08486	1.77352	8.56687	1.76717	8.57013	1.76613	8.71567	1.7641
215051_x_at	7.01314	9.40262	3.60813	10.315	5.29254	8.74722	5.30804	9.60239	5.01613	8.52729	3.17372	8.61867	2.76537	8.74295	3.71888	8.44696	3.17488	7.70212	2.38018	8.18671	3.17384	10.0408	3.42073	10.1878	4.04195	8.60287	3.17486	9.80486	3.17744	10.7981	3.17372	9.80502	3.17926	10.3186	5.48612	8.49915	4.47658	10.6598	4.50689	10.184	3.17907	9.70293	3.17928	10.021	4.64802	10.1337	3.30078	10.0928	4.40993
215076_s_at	12.3636	13.9785	6.2068	15.125	6.51159	14.1713	3.56885	14.4109	3.08288	13.8149	3.64811	14.548	2.94496	13.7976	3.25864	13.3516	3.01195	14.0485	3.03638	13.9415	3.0206	14.8083	3.61091	14.9579	7.77974	14.0726	5.57008	14.5823	3.03259	15.3981	3.01564	14.8456	3.10643	15.2607	3.41268	14.2867	5.09606	15.2351	7.04383	14.8059	3.02611	14.7164	3.18206	15.0831	5.38956	14.872	3.23589	14.8564	3.11836
215118_s_at	8.78589	10.1824	3.85693	11.1896	8.93526	9.11102	5.97017	10.4211	5.44496	9.53847	5.62191	9.47141	3.99909	9.05232	4.92232	8.8527	3.78099	8.66287	3.79261	8.97127	4.3222	10.6177	5.43948	10.2895	5.03139	9.14148	3.79665	9.35004	3.79107	11.2557	3.62703	9.69048	5.53212	12.8513	8.09671	11.0113	5.7127	12.1492	4.19437	10.1444	5.23086	11.1166	3.79272	11.7009	5.7747	11.3376	5.17124	10.9686	5.34171
215121_x_at	13.1692	14.3169	7.12093	14.6796	11.0217	13.5493	8.32077	13.9443	9.3176	14.3194	9.44983	14.2684	5.15708	14.2426	7.56824	14.1054	5.34347	14.1231	4.90868	14.0602	6.8437	14.4359	8.06053	14.357	9.5155	14.184	8.09412	14.4747	4.32847	14.7668	6.18336	14.4647	10.4524	14.7991	11.0371	14.2818	9.27941	14.6955	6.8386	14.5745	4.72306	14.3978	5.55589	14.5241	7.0714	14.443	4.91384	14.4555	7.20376
215127_s_at	8.07866	8.95847	4.87123	10.4523	6.4854	8.73762	5.52304	9.76033	4.76853	8.50252	4.85731	9.01453	4.09688	8.08401	4.78896	7.56765	3.63623	8.31936	4.34353	9.26208	4.19228	10.3009	4.94978	10.5758	5.99222	8.33269	4.81646	9.42622	3.51859	11.1793	4.18289	9.38722	4.61361	10.8237	6.73358	9.38433	4.12428	10.4394	4.58857	8.60227	4.25362	9.39402	4.04612	9.93522	4.51306	10.0109	4.17428	9.6425	4.23296
215176_x_at	9.89999	12.1149	3.46498	12.7759	7.31906	11.6492	4.58611	11.6054	5.93928	13.3476	6.72975	13.2189	3.11634	12.1535	4.30717	11.7543	3.25248	12.1001	3.44207	12.0894	3.97592	13.3583	5.35348	13.2785	5.66	12.869	6.7097	13.6125	3.12729	14.4981	3.41773	13.0922	5.21431	12.6593	6.30177	11.0549	6.45305	14.0692	4.2914	13.1037	3.42918	12.8676	3.12792	13.4764	3.41762	13.177	3.41342	13.0625	3.3897
215193_x_at	10.3135	12.2822	7.94561	13.199	11.4647	11.9718	8.15403	12.1475	8.13635	12.1483	9.17789	11.2554	5.83438	12.1419	8.11424	12.1067	4.91377	11.1106	4.39506	11.5025	7.86909	13.0683	9.45858	13.4418	7.44476	12.579	8.8557	13.1858	5.71572	13.6752	6.0786	12.7132	8.4904	13.5664	9.85222	12.5674	8.48787	13.3185	6.40237	12.8572	5.92071	12.423	5.04852	13.0078	6.85405	12.8501	5.35333	12.6331	7.0246
215214_at	8.33003	9.86134	4.72203	10.5192	5.84081	9.41977	5.82112	9.12286	5.82383	10.8698	5.73121	10.5279	5.72247	9.38302	5.76229	9.39869	5.75622	8.00468	4.67094	8.83631	5.48219	10.2734	5.79272	10.4047	5.74664	9.20724	5.29805	10.509	6.22397	11.8805	5.50328	10.3103	6.51232	11.7889	5.74795	9.36822	5.7531	11.756	6.08376	10.7415	5.76217	10.5141	5.76461	10.8951	6.3521	10.004	5.72062	9.94328	5.69176
215379_x_at	12.4986	13.5248	6.1011	13.5316	10.1889	12.9819	7.54038	13.2011	8.51427	13.5514	8.54985	13.5701	2.84101	13.4658	6.32154	13.3528	3.57842	13.2962	2.83687	13.4231	6.00152	13.764	6.87882	13.516	8.81649	13.4726	7.23427	13.7078	2.72694	13.764	4.87748	13.687	9.79599	13.809	10.2605	13.4451	8.52909	13.7541	5.76305	13.6664	3.45418	13.526	3.47911	13.9796	5.79413	13.7155	4.04241	13.6243	6.28058
215388_s_at	10.5202	11.6379	4.79362	12.9885	5.12456	10.5385	3.98312	11.4076	3.95944	10.6328	3.90658	11.248	3.90051	10.3279	4.96521	10.0177	3.90783	11.3068	3.56358	11.264	3.92597	12.8102	3.95737	12.6936	6.51585	10.8894	3.99771	12.2187	3.06717	13.1028	3.05151	11.7854	3.94461	12.8945	3.9209	11.4321	3.92529	12.729	3.89881	11.4028	3.93144	11.4605	3.94271	12.2177	3.9265	12.1918	3.0257	12.4197	4.90152
215565_at	6.20904	7.40725	2.58575	7.7482	3.92616	6.22719	2.58711	7.40985	2.58771	5.7911	2.58576	6.6805	2.57457	4.82187	3.62183	4.69941	2.57738	5.0709	2.58552	5.46454	2.5802	8.30425	3.3465	8.32725	2.58271	6.26219	2.7825	7.31927	2.58175	8.58056	2.57868	7.16517	2.71936	8.58488	3.8323	6.65972	2.7843	8.77649	2.57709	6.68804	2.58512	8.47628	4.0177	8.50643	3.18438	8.2295	2.58221	8.04249	2.57623
215591_at	6.25675	5.30155	7.12428	5.13155	7.62521	5.93514	6.72395	6.61717	6.47058	5.4878	7.11588	5.101	7.16013	5.562	7.51324	5.66258	6.52185	5.57712	6.52695	5.76385	7.39723	5.17766	7.18832	5.11215	8.14766	5.84656	7.01977	4.32776	6.9764	4.65788	6.08909	4.9315	6.25117	4.33603	7.92233	6.23501	6.38315	4.31342	5.94959	5.01965	6.48591	4.86968	6.6376	4.90521	6.00744	4.77248	6.65681	4.97273	7.25536
215658_at	5.74278	4.6734	6.0487	4.37721	6.99142	5.3744	7.16253	6.0735	6.68588	5.29304	6.91874	4.23799	6.93385	6.06512	6.62538	5.00681	7.24336	5.66587	6.529	5.37458	6.83601	4.94576	6.67861	4.47913	7.34508	5.77616	6.87666	5.64233	6.31008	4.44551	6.28061	4.60618	6.94971	5.33693	7.51566	6.22556	6.67937	4.48748	6.44359	5.6929	6.17786	4.51427	6.54451	4.39689	6.95895	4.8961	6.81657	4.95557	7.68495
215813_s_at	5.7531	7.13272	4.55953	8.44546	6.81137	6.90945	4.98608	7.11397	6.61347	7.37175	6.84648	7.93407	3.74387	6.95048	3.35316	6.59274	4.45485	8.14863	4.43974	6.57591	4.97761	8.22155	5.51825	8.10297	3.37453	6.16709	3.84579	7.32874	3.05102	8.85027	2.04836	7.17712	4.87078	8.28516	4.59545	6.80832	4.4991	7.40036	4.98066	7.02457	4.83452	7.73923	5.15473	7.73821	5.03174	7.84772	4.6603	7.83698	3.37583
215946_x_at	11.7058	12.6318	7.15561	12.7708	9.22384	12.2899	6.98565	12.6805	7.57514	12.4061	7.68678	12.628	6.25843	12.415	6.72574	12.1357	6.31849	12.3041	6.04528	12.2452	6.82599	13.2569	7.01578	13.0679	8.03244	12.4404	6.75153	12.631	6.29485	13.3583	6.08094	12.6026	8.89962	13.3929	9.41262	12.3577	7.78574	13.3314	6.37326	13.0393	6.13721	13.0859	6.12409	13.0638	7.0884	13.2797	6.63085	13.0641	6.81112
216044_x_at	7.72226	7.67838	6.95742	8.15131	7.50791	8.0826	7.47138	8.00706	7.41152	7.86933	7.16648	8.17407	7.53208	7.5426	7.25112	7.7409	7.47987	7.94196	7.37703	7.88775	6.99838	8.10573	7.13473	8.43415	7.0651	7.80208	7.36973	8.34859	7.24579	8.6029	7.41377	8.27483	6.70414	8.41483	6.60331	7.38781	6.83195	8.86013	7.16312	7.95208	7.51248	8.35438	7.83378	8.37215	6.6721	8.3647	6.94919	8.22571	7.68237
216207_x_at	8.97516	11.0691	4.95839	11.5853	6.76854	10.6431	4.57421	10.3347	7.15934	12.038	5.00004	11.6045	6.00116	11.0522	4.94713	10.5186	4.62024	11.298	4.95176	10.8513	4.56708	12.4294	4.95381	12.2327	4.94797	11.8026	5.66038	12.6312	4.95123	13.0182	4.72541	11.9528	6.01776	12.071	6.71679	10.4728	5.44722	12.7206	4.62619	11.9588	3.02126	11.8016	4.95111	12.3678	5.7257	12.0506	4.93972	11.9594	4.93117
216215_s_at	7.1482	7.42165	7.91609	8.79441	7.34989	8.30519	7.79156	8.2189	7.52282	8.04379	7.89568	8.27638	7.44532	7.6705	7.39449	7.77305	7.40269	8.38749	7.34866	8.10396	7.75349	9.05095	8.3208	8.92537	7.74249	8.28199	7.89765	8.44992	7.81568	9.11039	7.99058	8.90406	7.8373	8.59487	7.61931	8.31567	7.63602	8.67893	7.76498	8.3268	7.21931	8.33325	7.69311	8.53727	7.48383	8.68445	7.56004	8.64129	7.59284
216250_s_at	6.93167	8.52358	7.24418	9.38743	9.06427	8.4551	7.60246	8.6959	7.44108	8.68719	8.24285	8.88668	6.99234	8.10031	7.43888	8.39409	6.31302	7.66444	6.97785	8.31539	6.62568	9.58041	7.69471	9.68048	7.59389	8.73216	7.78097	9.59673	7.04279	10.1814	6.96454	9.15076	7.55369	10.0502	8.55781	9.15712	7.23997	10.0901	6.38036	8.7534	6.74816	8.70556	6.78408	8.96507	6.76029	9.24867	6.64332	8.71572	7.09372
216264_s_at	4.04463	5.32755	3.30805	7.0891	2.81111	5.18896	3.30613	5.38458	2.86572	5.60974	2.78572	6.44903	3.30238	5.49433	2.44345	5.22261	2.78304	5.45777	2.79999	5.5049	3.30087	7.15945	3.30701	7.67793	3.99801	5.93095	3.96749	6.77835	3.37826	8.55627	3.30115	7.38457	3.53167	7.97108	3.8171	7.12253	3.97329	8.69165	3.42813	6.60126	3.30589	7.2958	2.79954	7.27974	4.50017	7.45442	2.55585	7.21688	3.18551
216321_s_at	8.97441	9.84323	9.64141	11.7499	9.68943	10.1112	9.05277	10.7237	8.39198	9.92702	8.85667	10.8986	8.71098	9.75435	8.5939	9.55765	8.08986	9.43523	8.46066	10.3686	8.15954	11.0921	9.13771	11.6249	8.7608	10.1664	8.72527	10.725	8.09687	11.3594	8.77691	10.844	9.18001	11.4097	9.98343	10.832	7.91982	11.6659	7.63679	9.82188	8.61278	10.8821	8.61192	10.9776	8.4762	11.0183	8.17692	10.6342	8.41486
216333_x_at	6.25687	6.3549	4.15501	7.66707	4.20065	5.96495	4.23934	6.76564	4.19556	5.91375	4.1985	5.98947	4.24208	5.72311	4.24668	5.47865	4.54384	5.76559	4.18578	5.80457	4.16384	6.93899	4.2463	7.27302	5.12772	6.82061	4.23873	7.58359	4.23881	9.27199	4.17123	8.16038	4.19307	7.98785	4.52997	6.11382	4.51608	10.31	5.0246	8.70015	4.28015	8.67494	4.24183	8.82489	4.23576	9.61942	4.16889	9.97669	4.15347
216401_x_at	8.08481	9.96648	3.6223	10.7272	5.98246	9.35741	3.37098	9.21119	3.20337	11.2184	4.74465	11.166	3.58508	10.1965	3.60138	9.88867	3.11757	10.5998	3.60508	10.3496	3.92342	11.4436	3.60891	11.4927	3.59271	10.9865	3.89594	12.0228	4.45488	12.656	2.88241	11.2019	4.11705	11.5633	4.51858	9.34271	3.72889	12.2921	4.69975	11.2369	3.59813	11.0361	2.38027	11.9685	2.85601	11.3182	5.74875	11.1793	3.56993
216442_x_at	10.7641	11.4674	5.76369	12.6713	7.58308	11.6665	7.99732	11.9148	8.68753	12.426	9.28388	11.9319	8.08577	11.5076	8.09474	11.2245	8.57854	11.878	9.17081	12.1591	8.49216	13.1809	8.42445	13.0825	8.87259	11.8348	9.82936	12.441	9.40926	13.9879	9.84913	13.2426	5.79934	13.6956	7.46373	12.273	6.51914	13.6497	7.80698	13.0084	4.66813	12.5478	5.07128	13.0078	7.64779	12.8371	5.99704	13.1682	6.62074
216474_x_at	5.07055	6.79364	3.92538	6.7057	4.2868	5.74376	4.21263	6.3522	4.28456	7.78313	4.26259	7.71138	3.9781	5.33443	3.61744	5.35522	4.26029	5.24213	4.27672	5.23365	4.27067	8.11576	3.96437	7.67962	5.23979	8.16753	5.1159	8.45713	4.27728	11.2044	5.03745	9.59478	4.77459	9.82062	5.53074	7.296	4.54809	8.5417	4.26023	6.52211	5.07096	8.58497	4.27618	9.28969	4.89399	7.01571	4.42752	6.4586	4.44261
216510_x_at	3.89133	5.9245	3.28145	6.94013	3.22508	6.88622	2.67234	6.25019	3.20132	9.1361	3.25335	8.67766	2.57059	8.139	2.51642	8.00913	2.50119	7.78042	2.62995	7.57571	2.51076	8.61168	3.45655	8.82403	3.19756	9.02438	3.76304	10.0588	3.14534	10.5367	2.55127	8.45397	2.52896	8.7647	2.52831	7.31242	2.68514	9.72251	2.57263	8.06845	2.51641	8.67196	2.62353	8.74487	2.50689	8.85879	2.50211	8.55244	2.55883
216557_x_at	4.32565	5.08392	1.893	5.45006	3.84381	6.6985	3.20209	6.38664	2.41512	8.20966	3.71019	7.84121	2.4139	7.44534	2.42555	7.06288	2.40835	6.65524	2.32264	6.09628	2.4189	7.42353	1.88875	8.05741	2.23159	7.97646	3.05054	9.06635	2.09633	9.84412	2.47208	8.0018	2.81714	8.20265	2.58119	6.76594	2.25825	9.05375	1.88151	7.66566	2.19827	7.65895	1.89121	7.74811	3.5042	7.70095	3.19398	7.21582	2.80841
216560_x_at	6.13823	8.83671	2.06427	9.89214	3.65685	7.86398	3.0159	8.37839	3.02924	9.17813	2.37494	9.07383	2.05195	8.08501	2.10248	7.74988	2.05188	8.12229	2.30683	8.06247	2.05527	8.6993	2.19991	9.28825	2.23004	8.31143	1.90945	9.44732	2.06008	11.4413	2.05254	9.61088	3.23705	10.618	3.01095	8.47994	2.423	10.6992	2.0511	9.24392	2.05885	9.66703	2.19614	10.3244	2.05892	9.53178	2.05402	9.26752	3.00495
216576_x_at	7.53628	9.59755	2.59461	10.0504	3.06939	8.95212	2.59857	8.89746	2.5235	10.7917	2.57761	10.5562	2.19011	9.43363	2.59946	9.05505	2.57624	9.68039	2.59169	9.5921	3.04778	10.9585	2.20254	10.8249	2.59057	10.473	2.1922	11.4575	2.19841	11.9327	2.60125	10.408	2.8531	10.4628	4.07492	9.0845	2.74981	11.8524	2.57584	10.5317	2.58742	10.4092	2.1976	11.2229	2.35391	11.0271	2.57791	11.0846	2.57079
216598_s_at	5.74115	7.71028	3.88551	9.54327	3.81685	7.27167	2.85046	7.60182	3.99131	6.84965	4.49886	5.53924	3.06465	7.07848	3.02712	5.59911	4.64613	6.02187	4.48262	6.2435	2.82162	8.42971	3.91625	8.45744	3.8677	7.31091	3.79669	9.1811	3.93242	9.70206	4.05176	8.85761	3.88211	11.5106	3.87121	7.02124	4.51732	8.8076	3.92417	8.07581	3.86959	8.22778	3.32185	9.24186	3.86243	9.62078	4.08361	9.61661	4.47486
216620_s_at	6.70348	6.70595	6.0821	7.61412	5.8927	6.62909	4.997	6.85483	5.54608	6.77711	5.53964	7.65101	5.71046	6.0268	4.91957	5.86213	6.32843	6.35578	5.71509	7.10878	5.44207	7.77551	4.88161	7.5053	5.71178	6.37258	5.13356	6.5981	5.47301	7.87957	5.17138	6.95548	5.31476	8.2126	5.21569	7.21074	5.0975	8.22747	5.54685	6.2701	5.07096	7.20746	5.64506	7.62826	3.64309	6.71564	5.07104	7.0931	5.94762
216733_s_at	5.99433	7.43805	4.61179	8.19715	4.5843	7.52866	4.01933	7.5354	4.63595	7.63847	4.65726	7.45682	2.568	6.89332	3.24583	6.79529	3.65657	6.81824	2.51311	6.66026	2.64819	7.96772	3.16716	8.36791	4.75791	7.57367	4.57714	8.90252	5.07534	9.47442	4.24981	7.91024	4.53793	8.24934	3.79362	6.23476	4.16118	7.48382	3.15339	7.08085	4.27191	7.1842	4.56809	8.05948	3.77908	6.67373	4.54934	7.09546	4.00405
216834_at	6.9366	8.41993	5.97716	10.2948	6.91257	7.65701	5.56103	8.06381	4.82306	7.04306	5.31971	8.38273	3.70919	8.01785	2.83915	7.5275	2.57973	7.24167	2.88631	8.03622	2.58005	9.5317	4.003	9.57605	5.75401	8.30318	5.22499	9.30193	3.82368	10.8558	3.6007	9.05665	5.77528	10.0202	6.91689	8.24996	5.59946	10.0211	5.57531	8.83855	4.12875	8.96362	3.60809	9.04241	5.85272	9.11491	4.36313	8.09309	5.78733
216840_s_at	5.1234	6.54316	3.30336	7.88304	3.31398	5.91276	3.31245	6.68508	3.2957	6.51371	3.29923	7.21066	3.22426	6.01085	3.28297	5.87559	3.31281	6.02121	3.30964	6.50938	3.30562	7.33458	3.29006	7.83453	3.3101	5.89957	2.54682	6.71702	3.55192	8.87813	3.30587	7.55313	3.31068	7.90242	3.27789	5.79853	3.5018	8.41012	3.29226	7.82175	3.31069	7.53249	3.28659	8.58646	3.30718	7.77884	3.30779	8.19414	3.64682
216853_x_at	5.56361	7.53338	4.10077	7.01356	4.3669	7.10353	4.34314	7.47507	4.36344	8.28868	4.34891	8.03617	4.35103	8.02945	4.35449	6.82153	4.52265	7.28453	4.3604	7.38587	4.88038	8.67687	4.05013	8.55371	3.58125	8.18095	4.51978	9.54503	4.29897	11.708	4.34988	10	2.99393	9.16922	3.50558	7.11918	3.66502	10.1349	3.53493	8.99707	4.36929	7.33488	3.45439	8.41527	4.2104	9.77811	4.34973	9.44705	4.31754
216984_x_at	7.54192	9.56059	2.7586	10.7027	5.66808	9.91576	4.28349	10.061	5.44652	10.5296	4.85348	10.1726	3.77171	10.3092	3.62011	9.69898	2.52393	10.2486	4.77223	10.3083	4.11251	11.6632	2.99381	11.4048	5.57357	11.2548	4.18596	12.246	2.59609	12.7951	3.37348	11.374	3.16785	12.0064	3.61707	9.97954	4.98838	12.0961	4.34023	11.2334	2.6694	10.697	3.70763	11.3423	4.21389	11.0892	3.31999	11.325	5.0515
217022_s_at	14.7998	15.0846	8.43085	15.4724	11.8525	15.1896	9.73239	15.3612	10.2498	15.5964	9.78411	15.5518	4.29364	15.4289	7.46003	15.3456	5.03494	15.3129	5.36437	15.3559	6.01498	15.4981	7.23256	15.5251	11.5451	15.5823	7.40947	15.7528	1.99632	15.7433	6.866	15.6281	11.3976	15.6687	11.267	15.3379	10.8355	15.7128	8.66195	15.7452	5.87531	15.6281	5.62369	15.6535	5.24215	15.7297	3.29376	15.7127	6.71016
217028_at	8.87597	10.751	8.10601	12.2448	11.1	10.2498	7.84109	11.2183	7.25783	10.2386	8.91035	10.1442	4.04747	9.60066	8.09749	9.5954	3.41926	8.92523	3.34239	10.4986	6.57564	12.0442	8.64693	12.0772	6.86411	10.4678	8.08956	11.005	4.23875	12.5964	4.35466	10.7972	7.8695	11.7047	11.3938	11.7748	8.21297	12.7322	3.46317	10.1304	3.32922	11.5001	3.33797	11.072	7.03532	12.0728	2.63639	10.8506	6.78543
217118_s_at	6.59075	7.6117	6.87001	8.77546	6.41011	7.90088	7.30814	8.21893	6.95265	8.04235	6.68474	8.0627	7.3497	8.46014	6.94703	8.22725	7.47181	7.93196	7.03173	7.60588	6.95618	8.74002	6.94969	8.64972	6.70811	8.43329	6.94661	8.60333	7.57742	9.31283	7.53748	8.85752	7.38555	9.28647	6.94887	8.59965	7.55847	9.38676	7.5606	9.01654	7.73256	8.88892	7.64935	8.81691	7.33184	9.10663	7.3427	9.17163	6.94945
217148_x_at	7.91567	10.1387	3.19337	11.2566	6.18524	10.3677	3.98342	10.5633	3.65579	11.3	3.72817	10.8333	2.49956	10.7712	4.26077	10.656	3.94657	10.6303	3.98725	10.6508	4.52565	11.8635	2.84951	11.7086	4.92686	11.6271	4.15211	12.7463	2.7581	13.2506	4.36034	11.8074	4.87682	12.0565	4.99295	10.279	5.5578	12.8165	4.45408	11.8138	3.41452	11.4455	3.29866	12.364	3.95114	11.7356	4.62122	11.7297	3.92393
217157_x_at	8.62495	10.4344	6.13676	11.1487	6.06981	9.79403	5.52365	9.83869	5.745	10.9555	5.48689	11.0384	6.15303	10.5537	5.20317	9.87301	5.35948	10.5512	5.20932	10.6069	5.19484	11.4903	5.4492	11.6269	6.47289	11.3467	5.78148	12.1248	6.49359	12.5239	6.0878	10.7994	5.60883	11.2272	5.9704	9.7234	6.2566	12.2579	6.45222	11.4106	6.48149	10.9086	5.20778	11.7278	6.46765	11.6236	5.18911	11.5559	5.90105
217168_s_at	12.2789	12.7898	11.773	13.2978	12.0564	12.9067	12.244	12.7896	12.1311	12.8498	11.8364	13.0223	12.156	12.685	11.9499	12.5759	12.4015	12.7961	12.2589	12.7377	12.1832	13.1597	12.151	13.2145	11.7743	12.8349	11.9897	13.3653	12.1454	13.718	12.2242	13.0821	12.1689	13.3307	12.1231	12.489	11.777	13.3131	11.9297	12.4842	12.2275	13.0919	12.2129	13.7565	12.0547	12.9693	12.4417	13.0993	11.8202
217179_x_at	6.17978	7.69097	3.24321	8.5561	4.40507	6.94878	4.43214	7.7448	3.70783	8.81991	3.97336	8.30167	2.46064	7.84259	4.43022	7.55618	4.42823	7.26437	3.86871	7.23001	2.29484	9.27153	2.71399	9.47633	3.82401	8.38464	3.96296	9.75105	2.90367	11.2675	4.39556	9.61062	3.62634	9.44879	4.29018	7.36949	3.68433	9.8599	3.01964	8.50565	3.46302	9.07791	2.81036	9.82363	4.2062	9.80885	3.58417	9.70772	4.42513
217196_s_at	6.02797	6.65468	6.47408	8.33451	4.04204	7.38456	6.01239	6.8605	6.34373	7.105	5.87347	7.00401	6.48848	6.74537	6.01083	6.3412	6.16993	6.91878	6.23368	7.15351	7.32615	8.10183	6.05714	8.14502	6.01728	7.01929	5.88448	6.97681	7.03883	8.25082	5.82044	6.92073	6.89259	8.36106	6.4178	7.32408	5.53262	7.44227	5.26426	6.37731	5.74452	6.93393	5.7159	7.19304	5.56344	7.18167	6.15974	7.13174	5.26023
217227_x_at	5.59365	6.12559	2.84792	8.37569	3.20117	6.64438	3.19656	6.57001	4.23184	8.56176	3.18473	8.31928	3.18546	7.82512	3.18902	7.36564	3.43499	6.87895	3.1952	7.03454	3.15511	9.25694	3.19434	9.27654	2.99911	7.7538	3.18858	8.99852	3.19396	10.4257	3.25044	8.14415	3.63323	9.62225	4.21774	7.58646	4.43995	9.85166	3.18375	8.32782	3.19173	9.12578	3.00377	9.65279	3.79583	8.83063	3.18615	8.80197	3.18117
217235_x_at	7.3549	9.22797	4.06572	10.313	6.18525	9.47512	3.77327	9.80256	4.65592	10.2681	4.41187	10.1962	4.40186	9.89958	4.4478	9.74068	5.28947	9.67201	4.37418	9.71001	4.05755	11.3003	4.49288	11.474	4.06287	10.997	4.05925	11.8098	4.06874	12.5413	5.05487	11.1964	5.261	11.6145	5.73458	9.58574	5.05045	12.1193	4.0566	10.6998	4.0626	10.853	4.36838	11.4412	4.0605	10.9039	4.05958	10.855	4.0537
217258_x_at	5.72408	7.60343	3.81695	8.56021	4.17292	7.5513	3.83699	7.93856	4.05184	8.87497	3.78284	8.70769	4.00837	8.37284	4.13554	7.79133	4.01922	7.70446	4.04972	7.9027	3.96785	9.38801	3.80396	9.34379	4.04578	8.9671	4.04263	10.0577	4.04815	11.1775	4.03427	9.18414	4.05198	9.66385	4.03362	7.49129	4.03868	10.7041	4.0236	9.30225	3.79406	8.73248	3.81124	9.7165	4.70227	8.88942	4.02313	9.01381	4.03647
217281_x_at	4.69816	6.47274	3.46247	6.3611	3.89231	7.55673	4.46087	7.00901	3.10713	8.58433	3.1713	8.36708	2.72084	8.05291	2.82658	7.90776	3.49288	7.46585	2.82814	6.98505	3.30488	8.20378	2.83221	8.33542	3.42426	8.33185	2.95669	9.76223	3.5041	9.86084	3.06484	8.2925	3.90697	9.08373	3.54965	6.83585	3.07208	8.98481	3.22677	8.09529	3.03115	8.07734	3.0898	8.50647	2.81516	8.29363	4.14215	7.74108	2.53279
217362_x_at	5.40113	7.05451	5.28537	8.64914	6.65102	6.06898	5.29267	6.71003	4.00408	7.60984	4.85898	6.66348	4.26606	6.78335	4.08119	6.78145	4.44403	6.47009	3.68171	6.70674	5.27152	8.22726	5.28063	8.27621	3.82146	7.7584	5.27199	8.30681	4.35906	8.69794	4.99616	8.0974	3.82932	8.63722	5.27671	5.95136	5.27798	8.42696	5.25237	8.08488	4.54955	7.64626	5.27779	7.95051	5.26826	8.17022	3.28976	7.84916	5.28134
217378_x_at	8.28251	10.6307	3.24179	11.1582	5.27127	9.90039	2.49821	9.5475	3.99883	11.3011	4.15416	11.4036	2.96987	10.1262	3.94159	9.75912	3.50645	10.5936	2.48828	10.3014	3.84306	11.6527	3.99647	11.7619	3.99645	11.0975	4.77416	12.0268	2.94102	12.719	3.14447	11.2624	4.15887	11.4936	4.40184	9.23862	3.99035	12.247	2.45083	11.0985	2.67532	11.2972	2.73536	11.8597	2.46486	11.5441	2.46988	11.6788	3.74022
217478_s_at	7.18346	9.22173	4.12477	10.2404	8.18461	8.54082	5.29887	8.81503	5.56836	8.539	6.20384	8.07425	3.86297	9.03072	5.3167	9.12862	4.51554	8.03104	4.58644	8.24315	5.25685	10.5621	6.65971	10.7664	5.08993	9.31669	6.5619	10.1715	3.51212	10.7386	2.93496	9.44084	5.62775	10.7446	7.46134	9.30053	6.41399	10.837	4.94268	10.3706	4.7349	9.71688	4.97557	10.1855	4.59201	10.0138	4.02516	9.62273	5.92761
217480_x_at	7.42731	9.50612	2.5889	9.90577	5.27851	8.6037	2.58626	8.66724	4.53023	10.2343	4.92028	10.035	5.02134	9.34601	5.26958	8.81591	4.42787	9.49351	5.17938	9.26308	4.65487	10.4952	4.87006	10.6283	5.2714	10.2144	4.9722	10.9755	2.69849	11.4981	2.56259	10.2754	4.80038	10.3228	4.58247	8.64761	4.64212	11.1998	2.78825	10.19	3.97278	10.0936	4.70587	10.7886	2.69707	10.2886	4.38182	10.1627	3.87577
217525_at	3.37613	4.85019	2.7267	7.93321	2.49078	5.96401	2.46098	7.0953	2.46179	6.0879	2.44468	7.09397	2.43905	5.63655	2.46054	5.92568	2.44538	5.90777	2.45981	7.04749	2.45409	8.03955	2.45812	8.19139	2.4537	6.41899	2.46286	7.10875	2.45847	8.77632	2.45254	8.04595	2.46137	8.14906	2.45407	6.77907	2.45778	8.06863	2.43622	7.00812	2.45858	7.73851	2.46888	8.11409	2.45	8.47355	2.4462	7.73801	2.73264
217590_s_at	8.30201	9.69379	7.90073	10.7377	7.79401	8.77906	7.31994	9.3703	7.42769	9.7097	7.42157	9.31903	6.82154	9.30165	6.87752	8.15544	6.81646	8.75178	6.04232	8.75504	4.39478	11.2323	3.78872	9.58462	6.44731	9.07818	6.39355	9.28804	8.00889	11.8864	7.07137	9.20243	5.73931	11.301	5.16663	9.73621	6.70944	10.4717	6.86608	8.57548	5.83178	9.77261	5.93097	10.4192	6.40293	9.99929	6.55731	10.189	4.19646
217757_at	10.7204	11.6774	2.96534	12.1761	4.8232	11.155	3.19964	11.6329	2.25547	11.5543	2.42658	11.8997	2.27487	11.176	2.35007	10.5577	2.33401	11.3818	2.24209	11.4524	2.2299	12.6166	2.31515	12.745	5.13394	11.2677	4.01364	12.3766	2.26873	13.2412	2.21453	12.2552	2.36045	13.0073	3.31168	11.4802	4.51355	13.2432	3.50851	12.3227	2.52672	12.3538	2.2261	12.7292	2.87615	12.5469	2.33585	12.6478	2.25575
217762_s_at	6.41724	8.5962	6.01596	10.4246	5.96201	8.24865	4.91545	8.29592	4.91833	8.15134	4.61038	8.53944	5.60636	8.15454	6.20515	8.10047	4.84797	8.06901	5.76355	8.44085	5.239	8.68303	6.22215	9.65504	5.9416	8.17243	5.9103	8.87387	5.92828	10.0589	6.79251	9.28769	5.79097	10.2086	6.71242	8.63045	5.55629	9.82895	6.18059	8.76988	6.94433	9.14841	4.4164	9.42222	5.85683	8.59049	5.02805	8.67907	6.20497
217763_s_at	5.6835	7.2712	2.91136	8.71699	3.61123	6.66211	4.13832	7.0536	2.89519	5.71703	2.78342	5.73836	2.87865	5.88571	2.88336	5.98916	2.86956	6.75568	3.90628	6.17929	3.58014	7.53136	4.84866	7.61449	2.87614	5.99751	3.90584	7.30081	4.00111	8.82506	5.02839	7.31003	4.82158	8.15651	3.41954	5.86751	3.52473	8.34424	4.80959	7.38111	4.52982	7.57269	2.96562	7.77629	4.87708	8.15456	3.49207	7.99277	4.84205
217764_s_at	7.89388	9.36434	6.81615	10.991	7.06335	8.95384	5.98454	9.34497	5.33426	8.48391	5.06674	9.28366	5.82055	8.77116	6.25862	8.89362	5.23171	8.79177	6.2094	8.61065	5.80465	9.88308	6.96111	9.9519	5.98266	8.50938	6.63908	9.59826	6.15491	10.8421	7.47911	9.99486	6.82753	10.3475	6.28145	8.6698	6.31019	10.5942	7.23432	9.67591	7.22152	9.47754	5.7529	9.82745	6.7979	9.91135	4.78943	9.8256	7.39342
217767_at	5.53162	7.14685	3.76175	7.96324	3.49047	9.24882	4.06471	9.33551	3.70335	9.12853	3.4796	8.94256	3.48605	8.0749	2.75362	8.31759	3.47713	8.00358	3.41725	9.10337	3.53525	10.4714	3.42464	10.9329	4.48357	9.88394	4.77125	11.5036	3.41684	11.8152	3.32823	9.29962	3.32556	10.5543	3.77252	10.4541	3.40909	12.8699	3.47673	9.75788	3.41213	10.4028	3.49326	9.16475	3.51021	11.4432	3.40177	8.85456	3.38788
217774_s_at	10.3656	11.0163	10.214	11.718	10.9421	10.7915	10.1812	10.5266	10.3225	10.8788	10.1652	10.4644	9.93426	10.376	9.77309	10.4795	10.5822	10.8862	10.3033	10.9488	10.2997	11.6158	10.1686	11.4183	9.99427	10.7579	10.1163	11.0646	10.3284	11.8034	10.1668	11.0875	10.6355	11.9651	10.7289	11.2737	10.2183	11.7916	10.1231	10.8234	9.93299	11.1647	10.1799	11.4312	10.1703	11.413	10.3477	11.1331	10.2486
217823_s_at	10.4158	10.7603	10.8225	11.8802	10.3141	10.94	10.0758	10.9082	10.9543	11.3369	10.8228	11.6206	10.5622	10.8833	10.4124	10.8164	10.8507	10.9875	10.676	11.0204	10.6925	11.4473	10.5731	11.4251	10.2379	10.8384	10.5654	11.1836	10.7571	11.8105	10.5159	11.1458	10.3762	11.7178	10.5772	11.058	10.0406	11.426	10.2054	10.9525	10.0589	10.8065	10.3097	11.1578	9.59511	10.8858	9.80405	10.8485	10.2227
217826_s_at	8.42499	9.1641	8.79257	9.34044	7.80317	8.9162	8.29084	9.21778	8.89651	9.38565	8.80374	9.2602	8.83473	9.02908	8.28413	8.69277	8.91392	9.28954	8.5603	9.00375	9.07825	9.3882	8.55016	9.30236	8.00592	8.74319	8.56834	9.20858	8.81472	9.78664	8.27657	8.92679	8.45282	9.8273	8.30806	8.99663	8.34564	9.72802	8.31929	8.89454	8.38883	9.12926	8.40251	9.32832	8.51211	9.61292	8.40933	9.45318	8.61131
217838_s_at	4.76725	6.3485	4.72872	7.57772	6.45701	5.78632	4.76687	7.52143	4.7712	6.5699	4.73947	6.91809	4.71571	5.8739	4.75515	5.63579	4.7396	5.9748	4.72537	6.47004	4.71887	8.1461	4.7639	8.15081	5.76225	6.59818	4.75942	8.30799	4.72398	9.13311	4.71602	7.72071	5.57807	9.12367	6.90506	8.33379	4.79147	10.2253	4.73092	7.61237	4.88145	8.29213	4.92506	8.70242	4.99728	8.57203	4.76235	7.91453	4.71908
217865_at	8.43587	9.00133	7.60579	9.00805	7.3053	8.28086	8.18195	8.70026	8.37807	9.02794	7.80809	8.34007	8.06387	9.04988	7.87709	8.79138	8.10271	8.78927	8.14619	8.83859	8.54498	9.84544	8.9895	10.154	8.08781	9.18465	8.31921	9.74416	8.24381	10.0343	8.64744	9.58302	8.59655	9.90984	8.11877	8.89535	8.52255	9.49657	8.38141	9.71518	7.97714	9.30948	8.35788	9.53926	7.90208	9.32516	7.92335	9.58738	7.86369
217897_at	4.39654	4.84017	2.77714	7.02886	3.35428	6.15296	2.84619	6.31432	3.10102	6.26581	3.09275	6.58506	3.08782	5.61806	3.09513	5.4895	2.33918	5.21435	3.09884	5.86337	2.57992	7.48508	3.09812	6.97936	3.03951	6.09437	2.72247	6.85134	2.75293	8.99791	3.09286	7.54893	2.35594	7.77012	3.09571	5.98527	3.10778	8.78093	3.09108	7.1958	2.34793	7.36076	3.10003	7.45965	2.47419	7.77525	2.34106	7.41012	2.33507
217949_s_at	7.86879	8.64243	8.22236	9.07755	8.06734	7.37433	7.59259	8.20271	8.06784	8.45641	7.47675	7.85902	8.05098	8.32262	7.65277	8.18559	7.83618	8.22671	7.78322	8.25601	7.9678	8.79273	7.90954	8.54459	7.89144	8.32325	7.73363	8.38296	7.82337	9.10143	7.98876	8.60733	8.38665	9.32412	8.02344	8.86528	8.33879	9.12188	8.53987	9.08602	8.34639	8.87241	8.2985	9.25747	8.03976	8.72216	8.17784	8.81871	8.04702
217966_s_at	4.94532	7.45822	3.66522	9.46435	4.92535	7.06207	4.12153	7.97021	3.65887	6.69713	3.64503	7.05813	3.62405	6.10498	3.08585	5.6402	2.7989	6.24247	3.6479	7.48248	3.65614	8.6584	3.29078	8.58717	4.62468	6.19555	2.72274	7.35246	3.6453	8.67606	2.3797	7.47285	3.67432	9.0491	5.14822	7.96928	3.6372	8.97646	4.35231	7.2163	3.35096	9.14126	3.00677	8.93026	3.98201	8.59449	2.3648	8.58473	4.2104
217967_s_at	6.86677	7.79519	2.74631	9.19786	5.53971	7.78079	2.83143	8.51583	3.09631	7.67851	3.03606	8.46684	3.02283	6.91601	2.29151	6.66577	2.74734	7.94379	3.27204	8.55465	2.95884	9.41575	2.17146	9.66905	3.95707	7.02459	3.6886	7.974	3.76796	9.67387	3.36123	8.6992	2.19416	8.96035	4.71294	7.51593	2.32289	9.43749	5.25764	7.36246	2.073	8.93647	2.0764	9.34696	4.06813	8.84376	2.6053	8.77524	4.76288
217996_at	6.22456	6.67386	5.49934	7.45796	5.51266	6.62508	5.34047	6.65197	5.20149	6.09874	4.44773	6.11841	5.07139	5.73636	4.89224	5.97662	4.62574	6.09202	5.3382	5.9829	7.21345	8.0127	5.33808	6.30517	4.90613	6.20721	5.32626	6.69238	5.47987	7.9013	5.32432	6.24785	5.92894	10.1461	4.68874	6.06896	5.13157	7.54868	4.63607	6.78718	5.0242	6.78047	5.47951	7.46795	4.74176	6.90487	5.56552	7.49164	5.11589
218002_s_at	10.9937	12.7186	3.27623	13.7169	4.93588	11.5597	2.69305	12.818	2.69418	11.2865	2.65751	12.1129	2.15647	12.2112	2.67333	11.8674	2.14729	11.7346	2.68173	12.3484	2.66632	13.439	2.16897	13.8165	4.71279	11.7277	2.67476	12.8916	2.69089	14.0637	2.46003	13.1419	3.1685	14.4214	4.34611	13.1141	2.69124	14.4787	2.14684	13.2069	2.6717	13.7817	2.67994	14.2086	2.69011	13.9564	2.65876	13.8967	2.68079
218005_at	9.01171	8.90836	8.854	9.28286	8.49409	8.97628	8.66855	9.06283	9.06962	9.18219	8.74829	9.26908	8.92996	8.70473	8.81977	8.99323	8.53171	8.62434	8.43938	8.79846	8.41781	9.05491	8.6112	9.2647	8.08557	8.87034	8.54212	9.11037	8.60584	9.56935	8.58686	8.87816	8.89955	9.37164	8.56268	9.40583	8.8465	9.45896	8.73786	9.09254	8.15998	8.91423	8.34616	9.1455	8.25016	9.22015	8.3455	8.97528	7.95445
218032_at	6.48349	7.21513	5.52721	8.2875	7.2512	7.31107	5.49381	7.37701	4.84118	6.91229	5.56828	6.78656	5.20095	6.74398	5.46479	6.87777	3.85965	6.6671	4.23882	6.95702	5.17422	8.14494	6.05107	8.4538	5.70921	7.58967	5.73724	8.08971	4.65826	8.71704	4.43917	7.61861	6.06895	8.40765	7.45341	8.01105	5.88079	8.59634	4.88987	7.71773	4.56539	7.35476	4.77563	7.47004	5.4022	8.36868	4.43594	7.7161	5.66401
218087_s_at	6.73302	7.35124	7.1504	9.6236	5.93198	8.3496	7.07168	8.33019	4.42103	7.50489	6.26576	8.56633	6.20116	7.45157	6.50702	7.93734	6.20193	9.18553	6.85994	9.70272	6.82541	10.655	7.27166	10.5325	7.84721	8.04761	7.12026	8.08259	5.9637	10.473	7.35118	9.47381	7.33536	9.5372	6.79741	9.16527	7.47413	9.48076	8.07262	8.44724	6.36446	9.82226	7.46994	9.93334	7.29006	8.7029	6.37358	9.18202	5.71313
218162_at	5.87316	8.38125	3.61751	10.6289	3.61119	8.65993	3.56992	8.58218	3.59292	9.13374	3.58285	9.34626	3.63234	8.51966	3.58597	8.45182	3.57911	8.41219	3.59096	9.27442	3.58525	10.6425	3.60164	10.6733	3.58983	9.06581	3.58428	9.75735	3.58983	11.4299	3.58377	10.1343	3.6061	11.3178	3.58752	9.42392	3.59037	10.7449	3.58433	9.84816	3.59002	9.6618	3.59178	10.5806	3.33837	9.8862	3.58674	10.1586	3.57035
218217_at	6.8303	8.87264	5.69534	10.2033	6.33623	8.47193	5.68607	8.41503	5.56507	8.09508	5.88777	8.58613	5.98494	8.51598	6.24444	8.1628	5.5502	8.11113	5.35627	8.34349	5.6507	9.61886	5.83182	9.92535	4.94264	8.31615	5.64069	9.16659	5.75152	10.3141	5.98631	8.95123	5.66966	10.2576	6.46375	8.96031	5.89442	9.86978	5.72499	8.98248	5.76187	8.97959	5.57815	9.7774	5.06565	9.35138	5.4288	9.30717	5.61239
218231_at	8.56451	9.33331	9.54889	10.7816	8.29987	9.33748	8.51246	9.01084	9.13352	9.70038	8.97029	9.57174	8.80322	9.44169	8.70984	9.6214	8.63954	8.99717	8.69615	9.1798	8.86625	10.5075	8.99846	10.5338	8.23309	9.4626	8.47024	9.92097	8.53689	10.2289	8.56717	9.84066	8.59369	10.6289	7.76172	9.71711	8.40326	10.0694	8.43698	9.75239	8.47104	9.51489	8.86319	9.91079	8.01748	9.43386	8.18013	9.41547	7.2616
218232_at	6.31898	7.01431	2.71805	7.75782	2.62015	8.19661	2.64923	8.25914	2.69353	7.49659	2.60324	7.38497	2.63957	7.66786	2.37162	7.93076	2.35562	7.46555	2.43395	7.58068	2.38408	9.10954	2.61358	9.58174	2.85174	8.94149	2.6416	10.1184	2.51504	11.0455	2.60304	9.38283	2.54921	10.3684	2.61128	8.13157	2.84161	10.6192	2.82792	10.6984	2.65854	10.2524	2.64796	10.6096	2.64112	10.5812	2.64463	10.4618	2.60483
218236_s_at	7.90461	8.37739	7.85795	9.97312	8.68538	9.51626	8.21582	9.24878	7.84034	8.71667	8.24241	8.82303	8.47481	8.39119	8.23852	8.38565	7.69916	8.31362	7.79498	8.85328	7.79455	9.63409	8.46782	9.61302	7.4309	8.35247	7.94313	8.83578	7.88991	9.88167	7.90052	8.59362	7.89624	9.57972	8.49588	9.05414	7.21262	9.59026	7.14129	8.55571	7.08502	8.64212	7.49253	9.12078	7.05278	8.95635	7.13002	8.75744	7.25158
218259_at	9.32071	9.39864	9.59683	10.3965	9.2217	10.1706	9.6352	10.2684	9.22301	9.71896	9.60146	10.199	9.42458	9.75291	9.3682	9.59822	8.9543	9.20804	9.1291	9.44677	8.6971	10.0359	9.41325	10.4985	9.08775	9.64371	9.29136	9.99579	9.22823	10.4752	9.28321	9.89875	9.35394	10.4123	9.44765	10.3565	9.31623	11.0435	9.35273	9.87813	9.03274	10.0793	9.0305	9.87765	8.88892	9.90107	9.01864	9.90144	9.02821
218352_at	6.591	6.62906	7.53865	8.77389	6.37475	7.14204	5.90229	7.161	6.45751	7.15047	7.1587	7.94407	6.78046	6.49585	6.2888	6.8156	6.25596	6.96084	7.07122	7.28431	6.90559	7.76425	7.27316	8.36865	6.36374	6.9521	6.39685	7.17474	6.60045	7.82739	6.31027	7.03314	6.5869	7.82952	7.27873	7.70039	5.99882	7.62783	5.77326	6.83417	6.11624	6.94674	6.27652	6.98078	6.44658	7.01416	5.92357	7.10243	5.78508
218353_at	6.42091	8.48373	3.6785	10.3232	3.67663	8.88728	3.03868	9.5855	3.66891	9.66105	2.88094	10.4151	3.63299	8.96507	3.73098	8.43006	3.12465	8.75653	3.724	8.94022	3.63578	10.4794	3.69861	10.5869	3.13421	8.46926	3.65417	9.02852	3.65735	10.7494	3.59262	9.72005	3.66461	10.8345	3.64707	10.051	3.11544	10.9771	6.0076	8.69327	3.19169	9.87419	3.05857	10.1966	4.4003	9.69365	3.22205	9.72097	3.46256
218380_at	4.91433	6.83809	4.30034	7.11298	4.68632	5.79997	4.32591	6.23521	4.24684	6.27111	4.23608	6.41347	4.04146	5.63731	4.04746	5.32344	4.14761	5.7268	4.11099	6.38976	4.58132	7.64728	4.93844	7.64038	4.1705	5.94015	4.93731	7.45432	4.35341	8.51293	5.16538	7.29187	4.53605	8.52347	5.33603	7.75113	4.24385	9.06134	4.23575	6.40831	4.28234	7.51027	4.55369	7.3499	4.27431	7.22804	4.65295	7.36047	4.02566
218418_s_at	7.59868	8.60161	7.29132	11.0008	5.95274	8.38648	6.55882	8.98365	6.04389	8.88075	6.05102	9.62616	6.80548	8.44465	5.88042	8.66601	6.23563	8.84445	6.19558	9.36749	6.25883	10.6423	6.30834	10.6623	6.61748	8.80762	6.03153	9.13181	6.23607	10.8615	5.92489	10.0726	6.52258	10.9061	6.06311	9.92857	6.34034	10.9357	7.33737	9.21701	5.81689	10.0717	6.18928	10.5937	6.0577	9.68244	5.94059	9.81417	5.97503
218468_s_at	5.75966	6.98266	2.79746	8.72486	2.80958	3.01995	2.79713	6.07684	2.79649	7.06455	2.77547	5.66161	2.78222	4.78836	2.82609	6.75448	2.77527	9.38643	2.79045	9.42102	2.78366	10.0606	2.8316	9.89111	3.28198	7.19024	2.78413	8.34504	2.79595	9.17651	2.77886	7.61651	2.79598	7.83717	2.78886	7.08172	2.78856	7.73581	2.77477	5.84911	2.78624	8.09586	2.79653	8.18091	2.78301	6.6473	2.77683	7.50194	2.76973
218469_at	6.70273	8.32156	2.8599	9.4613	2.92196	6.26727	2.85858	8.11084	2.85871	8.2475	2.78085	7.46852	2.7586	6.47213	2.82929	8.27691	2.78199	10.4978	2.85601	10.6885	2.88071	11.7285	2.85543	11.262	4.03115	8.38479	2.85093	9.54744	2.84731	9.97475	2.8184	8.8543	2.85774	8.91636	2.80352	9.27608	2.81409	8.86341	2.76927	7.03724	2.82683	9.05568	2.85742	9.61109	2.81316	7.78049	2.79684	8.55049	2.75914
218486_at	6.66705	6.94159	6.74139	8.46453	5.26563	7.4295	6.76261	7.91472	5.63069	6.86862	5.36979	6.94122	6.06352	6.92392	5.01617	6.6312	5.70221	6.86469	5.76372	7.28119	4.62308	7.36277	5.6472	8.12726	5.45087	6.53645	5.96109	6.82627	4.87205	7.5925	5.80974	7.08772	5.24451	7.37817	6.05318	7.30438	6.81485	7.66158	6.80499	7.23003	5.70622	7.45971	5.07808	7.45529	5.61272	7.03654	4.53777	7.14237	3.85333
218501_at	7.52851	7.26382	6.87659	7.83214	6.08691	6.46635	5.52163	7.10297	6.89833	7.68408	7.0235	8.61977	6.89448	7.58833	6.54598	6.83915	6.60109	6.84313	6.71527	7.77128	6.60308	8.17844	7.05717	8.54181	6.76382	7.50029	7.08551	8.16539	6.83015	8.80988	7.00627	7.95483	6.72432	8.892	7.72323	8.01795	6.06197	8.93078	6.13276	7.18415	6.96716	8.10137	6.71883	7.83071	6.80923	7.86055	6.60338	7.50767	6.31506
218517_at	7.27508	7.52167	6.21023	8.86921	7.16763	6.87026	6.49509	7.4297	6.00531	6.97675	5.99256	7.42901	6.68487	7.22381	5.76536	6.76033	6.01176	7.02434	5.9225	7.03808	6.08336	8.20992	6.61533	8.12603	5.51659	6.91257	5.9642	7.59473	6.24978	8.46187	6.15169	7.57859	6.48592	8.86355	7.14233	7.99149	5.95604	8.78487	6.05521	7.45382	5.39396	7.84914	5.69876	8.31545	5.90133	7.9337	5.81146	7.5041	6.00031
218541_s_at	7.70312	8.46498	7.62185	10.1453	7.62487	8.6544	7.64497	8.87193	6.39857	7.72143	6.20038	8.21524	6.61482	7.4016	7.04804	7.22821	8.61497	8.81257	7.5209	8.64077	6.74312	9.69145	4.20533	8.66265	6.63692	7.55901	7.21996	8.08206	7.55126	9.60242	6.00804	7.85928	6.41926	10.0953	5.06294	8.01324	7.25103	8.47232	6.39453	7.57365	4.8909	7.53702	6.05776	8.22581	7.64176	8.53977	7.91492	8.94589	7.4089
218559_s_at	7.16302	8.92473	3.28183	9.83797	4.16289	8.60826	4.07938	8.95567	3.19886	8.13586	3.20142	8.36691	3.63405	8.65191	2.62203	8.36485	3.59984	7.75172	2.81049	8.22303	2.61415	10.0141	3.64306	10.4946	3.64043	8.8161	3.96133	9.87925	3.23771	10.8781	3.65558	9.81866	3.6052	10.6644	3.50914	8.67884	3.29917	10.6169	3.41237	9.76524	3.55632	9.24802	3.50805	9.75478	3.40998	9.78603	3.6344	9.30738	3.00109
218573_at	8.09595	8.67092	8.09097	9.31876	7.94007	8.56547	7.4943	8.6943	7.4391	8.26578	6.8394	8.37223	7.61799	8.25057	7.54982	8.22964	8.00689	8.61486	8.35907	9.09743	8.27908	9.64761	8.39219	9.41899	7.47365	8.5529	7.85223	8.85462	8.17713	9.8116	8.1664	8.97773	8.11721	9.70094	8.56306	9.19921	7.03434	9.52033	6.90235	8.20877	6.62326	8.86654	7.50002	9.25306	6.77079	8.9031	7.33175	9.01821	7.39462
218589_at	7.26333	8.66309	7.00542	9.54916	5.55507	8.31674	6.01509	8.18064	6.20046	7.97104	6.9566	8.87998	6.9406	8.53615	6.4401	8.41498	6.32792	8.1445	6.97788	8.41645	6.71478	10.1758	6.98666	10.1588	6.19814	8.25056	6.60099	9.63874	6.24393	10.4775	6.22799	9.30978	6.27574	9.77936	5.99288	8.65601	6.18643	9.74438	5.76263	9.23619	6.32456	9.15097	6.16778	9.25073	5.4371	9.07071	5.5198	9.06174	6.38835
218627_at	5.10867	5.97769	4.30691	9.48543	4.21415	6.92657	4.4288	7.45782	4.34536	6.64939	3.36326	7.18496	4.33769	6.34291	4.20194	6.29583	4.19727	5.62334	4.4262	6.67452	4.91006	8.17499	4.47045	7.989	4.20473	6.84951	4.33918	7.80584	4.02413	8.7908	4.34498	7.30262	4.34161	8.69413	4.4645	6.86006	4.20696	8.35943	4.19669	7.41905	4.20465	7.22416	4.07345	8.00493	4.33617	8.06869	4.19909	7.52223	3.81709
218648_at	8.11217	8.15888	8.13314	9.61948	8.10098	8.39976	8.13917	8.70165	8.00842	8.80991	7.63718	8.77965	8.00682	8.33296	7.75487	8.26309	7.5573	7.95005	7.6676	8.4524	8.07111	9.21948	7.99219	9.08795	7.84786	8.56108	7.8053	8.8644	7.96858	9.65945	7.85335	8.96504	8.52243	9.82534	8.40455	9.3223	8.33544	9.95042	8.37364	8.97927	7.76652	9.04828	8.15605	9.19163	7.79244	9.04037	7.89069	8.83757	6.94
218656_s_at	5.28531	6.77156	2.67641	8.79718	3.16319	6.96536	2.2482	7.36743	2.26217	7.1555	2.59921	8.23099	2.59372	6.53457	3.01486	6.03813	3.1674	7.0693	2.63643	7.13188	3.17817	8.6347	2.28014	8.75209	2.61147	6.99186	2.61985	7.79744	2.6439	9.38804	2.60849	8.05405	2.76798	9.47722	2.62649	7.9773	3.18022	9.31893	2.22258	6.94474	2.62069	7.79691	2.63162	8.21365	2.63628	7.87657	2.60122	7.95141	2.22405
218665_at	6.80559	7.34651	5.96551	7.83423	5.72193	7.03913	5.67542	7.04382	6.22765	6.79098	5.8354	7.41158	6.20764	7.12498	6.2555	6.78049	6.57752	7.381	5.91075	7.25363	5.42284	7.79973	5.81858	7.67798	6.08719	6.95794	6.34089	6.98172	6.01515	8.58969	6.62121	7.70751	6.23595	8.19294	5.75716	7.41341	6.78573	8.1351	6.46523	7.61873	5.78563	7.12525	6.28524	7.85671	5.83943	7.93045	6.48189	7.67919	5.40322
218667_at	6.4381	6.42191	5.93445	7.84749	5.91934	6.77283	5.92778	6.75025	6.28554	7.0452	5.96038	7.47327	6.18706	6.44794	5.40554	6.46883	5.73065	6.77998	5.55743	7.03409	6.01285	7.91705	5.90946	7.78834	5.69339	7.00582	5.94906	7.38493	5.90254	8.57227	5.95549	7.39468	5.90998	8.48586	5.97576	7.6542	5.82625	8.47198	5.44812	6.83501	5.30495	7.51263	5.85381	7.90356	5.43171	7.6469	5.65244	7.89714	4.94989
218694_at	8.10734	9.41722	7.03174	10.6366	7.13745	9.53671	6.73329	10.0643	5.95722	8.63788	5.90982	9.8884	5.82871	8.6511	6.07338	8.81818	6.62101	8.7944	6.39143	9.09028	5.48501	10.6831	6.57608	10.7962	6.72213	8.91983	6.94909	9.57013	7.49135	11.1595	7.53233	10.1229	6.98893	10.8517	6.15039	9.57063	5.74886	10.8844	6.26108	9.44768	5.93263	9.76744	6.50656	10.4675	5.25511	10.2307	5.46732	10.0817	5.38807
218699_at	8.48199	7.83809	6.79165	8.51396	7.02084	8.45096	7.18859	7.80736	6.94758	7.75074	7.16448	8.16802	7.14333	7.55418	6.13423	7.6517	6.84932	7.38298	6.82618	7.74916	6.76254	8.14261	7.04873	8.68974	4.80217	7.36506	6.41225	7.85587	6.44923	8.61862	5.86724	7.42224	7.00973	8.28798	7.10623	7.93549	5.89391	8.84906	6.25813	7.31563	6.46867	7.7721	6.16151	7.83777	7.22402	8.79186	7.04813	8.01603	7.06754
218718_at	7.54282	8.64217	6.27126	10.234	5.86104	8.76199	5.95893	8.89814	5.5856	8.07035	5.32819	8.97305	5.39239	8.36077	4.41398	8.51827	5.26832	8.16899	5.32094	7.90061	4.46785	10.1652	5.2043	10.4686	4.99286	8.4963	5.05014	9.33327	5.4293	10.7365	4.71661	9.89096	5.41859	10.7437	2.74285	8.90777	6.53186	10.2826	6.31655	8.79931	3.72358	9.22142	5.0078	9.54182	6.04708	9.57596	6.6383	9.45961	3.28789
218723_s_at	5.27257	7.04333	2.65788	7.51877	3.65911	5.69199	2.65754	6.6327	2.73493	6.76429	2.63869	7.6455	2.60977	5.59388	2.63131	5.83225	2.61589	5.13946	2.64148	5.99555	2.67101	7.87336	2.75109	8.29356	2.64723	6.65026	2.63314	7.57101	2.63729	9.16424	2.66212	7.25419	2.69423	9.1527	3.76658	7.31189	2.73899	9.32899	2.63517	7.03874	2.63049	7.99877	2.63869	8.80922	2.62037	8.08449	2.61689	8.24598	2.69568
218764_at	6.54717	7.39544	6.68313	8.91287	7.74784	7.96341	6.94005	8.178	7.22041	8.77958	6.90719	9.17119	6.40152	7.36767	6.9096	7.44386	5.90599	7.13509	5.95184	7.65641	5.89472	8.7394	6.02968	8.17341	6.91144	7.96798	6.88671	8.65018	6.33442	9.44131	6.32087	8.15705	7.02532	9.76617	8.14814	8.91425	6.54138	10.0156	6.01378	8.09771	5.92375	8.14371	6.25444	8.69783	6.39032	8.53437	5.90674	8.63942	5.88241
218802_at	6.96209	7.11673	6.49876	8.33418	7.63352	7.71054	6.28972	7.66083	6.15216	7.36298	7.19756	7.67392	7.16559	7.1292	6.59433	7.71172	6.73797	7.39607	6.19453	7.23459	6.18687	8.02755	6.70431	8.05796	4.95325	7.13741	6.69642	7.89387	6.32706	8.4191	5.50929	7.13712	6.38479	8.73241	7.72898	7.98575	5.88253	8.56016	6.00129	6.80266	5.55129	7.61328	5.64955	7.35521	6.64806	7.91993	6.18105	7.54985	6.40603
218805_at	5.51575	7.39928	5.34174	9.02443	6.18053	7.57839	4.63167	7.46295	5.48861	8.08428	5.94783	8.62416	4.17886	6.92295	4.60837	7.53048	5.17679	6.30596	4.19321	7.45635	3.20442	8.74304	4.18475	8.87666	5.55587	8.04042	4.18969	9.31775	4.98309	9.86466	4.80739	8.1875	4.78778	9.01395	6.53495	8.47822	5.43427	9.78677	4.18458	8.36979	4.18325	8.16729	4.19402	8.18909	4.41006	8.52856	4.47126	7.74709	5.0555
218820_at	5.95561	7.52956	2.95584	10.3633	2.65849	6.64763	2.64323	7.64229	3.12557	6.54164	3.77021	7.9279	2.6389	6.66938	2.64037	6.37327	2.68022	7.05236	2.64182	7.51248	2.92028	8.12644	2.64313	8.47772	2.86529	6.8265	3.21062	7.70969	2.6403	8.80657	2.63799	7.81538	3.02852	8.78071	2.64208	7.76218	2.64011	9.29416	1.77453	7.5424	2.64237	7.69666	1.78615	8.04304	2.96808	8.13402	2.6387	8.34185	2.76533
218845_at	9.81358	9.93747	9.38244	10.6198	9.33409	9.70304	9.3211	9.934	9.11925	9.69423	9.07511	10.1864	9.08417	9.71828	8.78893	9.56441	8.76568	9.31037	9.02579	9.4763	8.89805	10.4189	9.08916	10.5549	8.85932	9.78902	8.89147	9.92006	8.93722	10.8099	8.9535	10.0825	8.95547	10.6838	9.34593	10.0456	8.82782	11.1088	8.80562	9.75709	8.98796	10.4167	8.9223	10.5286	9.1037	10.001	8.97285	9.84582	8.74049
218854_at	6.93244	8.31313	3.88885	10.6637	5.80774	8.68902	4.03904	9.14975	3.7651	8.53947	3.72954	9.31886	3.05081	8.36425	3.14993	7.99693	3.14462	8.5248	3.15122	8.67797	3.14608	10.3932	4.19684	10.1023	3.3277	8.53404	4.24365	9.54142	3.33644	11.314	2.86003	9.57791	4.42538	10.895	5.79857	9.27833	4.13038	10.2074	3.14564	8.82335	3.72349	8.6648	3.1507	9.59665	3.14892	9.5623	3.14631	9.47641	3.14159
218870_at	4.55218	6.51018	3.03518	7.29856	5.43071	6.67563	3.03408	7.31797	3.03477	6.54822	3.14754	7.41067	2.31577	5.44549	3.02937	6.04015	2.31098	5.78922	2.32518	6.50486	2.67198	8.51212	3.41639	8.32409	2.69928	6.31693	3.02879	7.48251	2.83016	9.28114	2.31404	7.15997	3.16758	9.09274	6.02756	7.84511	3.15943	9.31225	2.31062	7.17747	2.79507	8.00161	2.45063	8.34559	3.15344	8.01582	2.80617	7.72189	2.84316
218871_x_at	7.8695	8.11465	6.77808	9.84078	6.81084	8.25557	6.60942	8.55347	6.1937	7.74165	6.18528	9.2259	6.54722	7.6603	5.25676	7.14666	5.5314	8.13457	6.11348	8.61008	6.37862	9.60094	6.93707	10.157	6.61398	8.65666	6.44879	8.70554	6.82173	10.226	6.32917	8.67606	6.50174	10.0467	7.56078	8.94401	5.6389	9.84067	5.66191	7.82081	6.094	8.78114	6.2835	9.46922	5.93157	9.27471	6.09541	9.04249	4.52077
218927_s_at	5.90076	6.3356	4.80367	6.54953	4.75474	5.43086	4.90705	5.76877	4.28998	5.95632	4.70911	6.44027	4.94511	5.26569	4.80567	5.53768	4.86745	4.95336	4.93944	5.71788	5.38127	6.1926	4.97676	6.63074	4.66778	5.78648	4.94292	6.67393	4.76916	7.59814	5.4967	6.30425	4.94878	7.69688	4.87576	5.7276	4.70222	7.37141	4.64406	6.28222	4.94457	6.82654	4.94018	7.49393	4.9266	7.42956	5.36346	6.99228	4.95451
218974_at	5.94948	6.34459	2.64184	8.94043	4.29883	6.33842	2.76165	7.23604	2.33577	6.16609	2.6428	7.36813	2.3226	5.48683	2.75373	5.77423	2.40685	6.69157	2.33201	6.99412	2.85161	8.58339	2.75941	8.58527	3.03007	6.02243	2.32522	7.13363	2.33091	8.82288	2.33026	7.8934	2.43522	9.14532	4.72937	7.8277	2.41899	8.67853	2.87641	6.88034	2.32737	7.86266	2.43224	8.40415	3.59934	8.31149	2.31978	8.215	3.85795
219064_at	6.4835	8.15187	2.18358	9.3073	2.18262	7.61236	2.13535	8.1299	2.17873	7.51452	2.1538	8.14894	2.25579	7.14686	2.16755	7.00627	2.16469	7.38137	2.12784	7.65373	2.16059	8.90505	2.17311	8.50911	2.77755	6.62987	2.17253	8.29882	2.17865	10.1799	2.16675	8.73675	2.13354	9.13123	2.12617	7.54172	2.17342	10.4022	2.1527	8.69651	2.12354	9.36958	2.17805	9.38994	2.16028	9.46765	2.16392	9.70142	2.14078
219087_at	6.60514	8.1114	2.79071	10.5549	2.75748	6.91929	2.77545	7.90806	2.64731	7.50002	2.60318	8.14627	2.73992	7.11023	2.74465	7.41547	2.59666	8.83048	2.63658	9.14874	2.76865	10.1279	2.77239	9.54298	2.79345	6.89543	2.61769	6.15087	2.63282	9.01626	2.60663	8.67086	2.7553	8.4266	2.77	7.95735	2.77235	7.9475	2.76648	5.85719	2.61974	8.54117	2.63111	8.90774	2.73822	7.8133	2.59779	8.81103	2.75803
219090_at	3.82189	5.74929	4.17884	7.38311	4.83166	6.1813	5.47463	6.91399	3.79999	5.56333	3.98862	5.58636	4.317	5.59593	4.35988	5.71125	4.34465	6.05273	4.10246	6.01213	3.92297	7.30129	3.54777	7.2885	4.45936	5.85925	4.59187	6.38842	4.32955	7.93499	3.81519	6.72678	5.10354	8.12515	4.43469	7.00135	4.66013	7.84422	4.33549	6.44964	3.73679	6.9767	5.3051	7.28013	4.33721	6.85524	3.79493	7.39982	3.30663
219117_s_at	12.3509	12.5962	10.4004	13.0986	10.7816	11.6359	10.3175	12.4198	9.94568	11.6568	9.80727	12.4686	10.1441	11.3413	10.1703	11.4749	11.61	11.9009	10.3398	11.7826	9.70121	12.3249	9.79255	12.6091	10.0027	11.1269	10.2098	12.4569	10.5664	13.2654	9.81215	12.0247	10.982	13.4663	10.7478	12.1452	10.6742	13.3986	10.2342	12.1477	10.0006	12.6592	10.2745	13.1885	10.6839	13.3191	10.8928	13.1656	11.5072
219118_at	7.49618	8.53527	6.83678	9.67012	6.73947	7.2579	6.41665	8.26235	5.63818	7.39175	4.60679	7.30833	6.38137	7.84151	6.38221	8.08589	7.49301	7.74583	5.93894	7.65732	5.79879	7.93664	5.72167	7.98317	5.55715	6.99784	5.86172	8.18958	6.56515	8.98469	6.02017	7.72769	6.78494	9.475	6.18437	8.16465	6.40227	9.14629	6.17737	8.25552	5.99669	8.23804	6.28894	9.07223	6.26355	9.01009	6.77759	8.88079	7.34632
219134_at	5.41524	6.75912	2.64241	8.59246	3.06995	6.68122	2.6424	7.50641	3.00277	7.30316	2.88097	8.61856	2.85893	6.32585	2.62489	6.18141	2.60781	5.62413	2.94662	6.24955	2.91695	8.04142	2.73174	8.02183	2.61698	5.38411	2.6217	6.76861	2.62605	8.90218	3.36875	6.92893	2.94427	8.3583	2.90277	7.38245	3.31601	8.69826	2.60442	6.41382	2.62163	7.19896	2.62747	8.05179	2.61333	6.99897	2.611	7.52067	2.73154
219159_s_at	5.20907	8.04027	4.3566	8.83995	4.02647	5.13185	3.90101	7.27218	5.34092	7.64176	4.24329	8.43722	4.29459	7.00255	4.27746	5.61861	4.30096	6.56125	4.33489	6.72978	4.27196	8.42706	4.34098	8.43406	4.77799	7.73906	4.32022	9.31578	4.29203	8.95205	4.26453	7.73637	4.02632	9.39374	3.61585	8.04352	5.47615	10.6657	4.29226	9.12182	4.3656	9.15931	4.3305	9.54316	4.26039	10.3003	4.24999	10.019	4.27748
219179_at	3.25387	5.70293	2.13498	8.07006	2.14305	5.02009	2.13344	5.91478	2.13588	6.74512	2.12863	6.58457	2.12787	5.45195	2.13039	4.03763	2.13274	5.36449	2.15049	5.2792	2.40757	8.35495	2.13346	7.41592	2.13395	6.03959	2.1328	6.69965	2.13313	8.84146	2.12867	6.23754	2.16569	9.02638	2.16047	7.41468	2.13322	8.65994	2.1269	6.92347	2.13848	7.30155	2.13478	7.87812	2.13178	6.55483	2.13172	7.04907	2.12589
219213_at	4.2827	6.8805	2.16164	8.11886	2.9276	6.06282	2.15946	7.2437	2.1605	7.17358	2.02214	8.45195	2.23253	6.18208	2.18148	6.39715	2.14854	6.33635	2.23981	6.75397	2.15212	7.92974	2.08724	7.80123	2.03226	6.38401	2.15154	7.22282	2.15708	8.94834	2.79647	7.47109	2.16095	9.52451	2.44767	7.81253	2.23937	9.61492	2.23318	7.23444	2.03223	7.656	2.0355	8.0504	2.89843	8.23133	2.15043	7.83582	2.14545
219228_at	6.4993	7.01525	5.74413	7.41788	6.08237	6.84284	6.17411	6.40457	6.81543	7.65605	6.19335	7.12967	6.51405	7.0456	6.03946	6.97269	5.77903	6.20239	5.26588	6.64032	6.91386	8.43235	6.72301	8.12921	7.50777	7.10414	5.55404	7.80139	6.73512	8.48453	6.40939	7.48273	6.10417	8.5736	6.7349	7.75291	6.5221	9.28024	6.75342	7.96263	6.24561	8.05894	6.63257	8.43095	6.12224	7.76932	5.99318	7.7814	4.12663
219230_at	6.74242	8.54875	2.57963	10.1314	2.59991	7.33581	2.51312	8.08745	2.51112	8.50671	2.49066	9.07159	2.49669	7.55792	2.60223	6.90796	2.48929	7.68723	2.54993	8.4453	2.49783	9.56125	2.51166	9.25677	2.60378	7.30511	2.49834	8.41709	2.50458	10.2375	2.49305	8.8728	2.51096	8.43862	2.57029	7.16134	2.52596	10.0418	2.48866	8.2869	2.5326	9.2403	2.50413	8.95054	2.4963	8.69211	2.50966	8.70962	2.60112
219243_at	6.03377	7.33326	4.44137	8.54121	6.17627	7.98753	3.88101	7.723	4.54028	7.81697	5.12288	8.62112	5.02318	7.19104	4.86943	6.97745	3.87451	6.86863	3.55707	7.91239	4.83644	8.49304	3.87784	9.47715	4.69147	7.42512	4.72773	8.62337	4.04923	9.79812	3.89888	8.2613	4.91021	8.48762	6.40313	8.17262	5.40012	9.91595	3.87135	7.94581	4.46778	8.02785	3.90096	8.47012	4.52697	8.11373	3.9478	7.40055	5.104
219279_at	6.87556	7.2884	6.53125	8.77362	7.80718	8.39381	6.88349	8.37211	6.035	7.44526	6.42647	7.38893	6.45544	7.5401	6.44916	7.14032	6.56092	7.36692	6.44308	7.93556	6.43421	8.67035	6.72099	9.14199	6.91384	7.92261	7.08528	8.82311	6.59363	9.41348	6.52667	8.26016	6.71018	8.98659	7.70721	8.56948	6.94341	9.38377	6.38189	7.89801	5.67228	8.04326	6.05369	8.26017	6.61936	8.50778	6.6747	8.29477	6.25229
219304_s_at	7.15299	9.0016	3.74592	10.7725	6.41147	9.35491	3.7647	9.79121	3.74518	8.28968	3.41032	9.60047	3.4035	8.27472	3.41256	7.76978	3.41083	8.03675	3.29975	8.91287	4.64697	11.3301	4.28753	11.4261	4.48223	8.99341	3.41307	9.71476	3.685	10.8904	3.73494	9.68831	5.07373	12.0224	4.9943	10.1849	3.25288	11.1952	2.75523	9.46783	3.25548	10.1434	3.74381	10.8547	3.24743	9.81284	2.77021	10.1253	3.23248
219315_s_at	4.86653	6.97111	3.06214	8.54897	4.11601	6.32375	2.9505	7.51237	3.27143	7.00764	3.25548	6.88464	3.1084	6.75488	3.25675	6.42336	2.95508	6.04647	3.26781	6.42006	3.25996	8.27123	2.94949	7.74411	2.96867	6.81061	2.70751	7.50163	2.82718	9.39407	2.82473	7.98984	3.56804	9.23583	4.97803	7.96662	2.94726	9.25565	3.0924	7.8132	2.94898	8.22237	3.03254	8.97638	2.94551	8.42294	2.946	8.36235	3.24992
219358_s_at	7.36683	7.98652	6.1601	8.52559	6.17335	7.71022	5.818	7.81055	5.71195	6.80693	4.98569	7.28277	5.60065	7.12526	5.92709	7.17462	5.57453	6.25259	4.67782	6.26181	5.31772	7.71063	5.33432	8.40746	5.76861	6.92541	4.92534	7.92164	5.84803	8.27447	5.39955	7.81879	4.63402	8.54028	4.30406	6.88596	5.37443	8.48072	4.92979	7.76206	5.20314	7.77586	5.10099	8.19817	5.58039	8.11263	5.09127	7.58813	5.38169
219371_s_at	7.5503	8.10583	5.96236	9.51306	7.31218	8.42008	6.9969	8.48731	4.49196	7.34562	5.99744	7.45495	4.38467	7.03592	6.66447	7.11553	6.78044	7.35298	6.89026	6.99355	6.68642	8.50825	6.72326	8.14923	6.93513	7.36442	6.8874	8.0844	7.08899	9.48949	6.24392	8.14797	6.87875	9.06588	6.9215	8.342	6.93624	9.81912	6.48146	8.01131	6.63516	8.87835	6.0934	9.17445	6.60765	9.81084	6.87617	8.51102	6.915
219386_s_at	4.80173	7.34054	2.80784	8.89329	2.94542	6.97336	2.86801	7.36355	2.86822	5.72412	2.80516	6.24792	2.79372	6.82592	2.82088	6.48351	2.75952	5.08494	2.82781	6.28953	2.79532	7.83776	2.83169	8.25741	2.82528	7.1009	2.82134	8.17487	2.80206	8.90995	2.78062	7.53014	2.80795	7.99155	2.81398	5.55901	2.80126	8.57944	2.78872	7.83753	2.79848	7.6693	2.80262	7.87945	3.09153	8.73986	3.52333	7.87172	2.78443
219410_at	6.41933	8.28922	5.30984	9.84377	3.54106	7.36692	3.4297	7.76961	2.61268	6.99552	2.58665	8.11811	3.13577	7.24652	3.42207	6.40495	4.89157	7.43798	3.5739	7.52263	2.6605	9.08887	2.60682	9.58628	3.42482	6.77685	3.42174	7.91881	3.44562	9.42979	3.11359	8.53255	3.69403	9.12502	3.32682	7.17892	2.59432	8.82975	3.41651	7.05288	2.70312	8.22722	3.53174	8.88124	2.6773	8.45859	3.41859	8.11668	4.22239
219440_at	6.01566	7.10959	4.72566	8.51906	4.71154	5.49874	4.52974	7.6473	4.71712	6.20784	4.22831	6.42651	4.68393	5.46571	4.6829	5.66617	4.6874	6.44557	4.7056	6.92835	4.66527	7.43258	4.71219	8.09774	4.63354	6.97206	4.69898	6.76754	4.57416	9.05194	4.69197	7.59994	4.69548	8.1214	4.69731	7.24202	4.69739	9.15795	4.60411	6.99858	4.67109	7.86775	4.70597	8.22603	4.69224	8.44435	4.84625	8.21846	4.59767
219478_at	5.01592	6.61291	2.95738	7.76219	3.19677	5.74562	3.28561	7.00761	2.53137	5.53799	2.92358	6.5951	2.95111	5.49418	3.01552	5.97937	3.58655	7.23639	2.95412	6.90595	2.94967	7.90869	2.94179	7.8511	3.33991	5.95349	2.95274	6.71353	2.92957	8.37929	3.34888	7.55125	3.12907	8.38782	3.34588	6.10545	2.95238	7.96479	3.31629	6.25161	2.92987	7.34981	2.95439	7.97864	3.86542	7.63653	2.95104	7.92023	2.93514
219489_s_at	7.43862	8.37319	4.69719	8.22434	5.56552	7.34952	4.97384	8.59882	4.6638	8.0626	5.4837	8.23182	4.05901	7.00401	5.14098	6.54753	5.019	7.38378	5.12866	7.73786	4.3812	9.31973	5.05395	8.46102	4.62646	7.03241	5.06146	7.79391	5.03112	10.9409	4.9228	8.50044	4.71151	9.70807	5.14295	8.24685	5.04172	9.81494	5.657	7.53118	4.3876	8.69391	3.97858	8.15183	5.78381	8.92388	5.59328	8.80689	4.80207
219505_at	7.63006	9.59806	6.13586	10.8641	7.24328	9.93076	7.51574	10.0766	5.41835	9.88079	5.80862	9.71558	6.00076	9.39982	5.66742	9.27266	5.34495	8.70312	6.55247	9.16799	3.58121	10.7916	3.86599	11.1134	7.59272	10.0431	7.3488	10.6288	7.89846	11.4362	8.1657	10.6405	5.65168	10.8926	5.94316	9.71695	7.91544	11.4394	7.55218	10.6724	6.4117	10.1671	6.44016	10.141	2.88994	10.469	3.21753	10.0889	6.71521
219506_at	8.14466	9.20646	6.68129	9.84793	6.26859	8.05565	6.88865	8.06451	6.15316	7.87625	6.22683	8.54824	6.5094	8.54363	6.16377	8.28695	6.45315	7.59426	6.5935	7.89338	5.86202	9.93755	5.7247	10.1132	5.66228	8.674	6.60529	9.35216	6.73363	10.318	6.4726	9.08314	6.014	10.1518	6.66775	8.39856	5.84001	10.1665	6.87874	9.10962	6.30242	9.0123	6.05908	9.13043	6.88492	9.75714	6.2257	9.39866	6.32658
219551_at	7.83224	8.35696	4.42964	8.60187	7.29658	7.62665	4.83879	8.05623	4.35428	7.4739	5.81395	8.03702	4.38009	7.0029	5.45223	6.77315	5.49157	7.5875	5.2436	7.42771	5.99447	8.73137	6.09939	8.81679	4.90353	7.226	4.59318	8.21261	5.78219	9.0388	5.25835	7.53036	4.9459	8.88321	6.89945	8.0895	5.95418	8.9709	5.47361	8.27307	4.40117	8.15103	5.68403	8.66518	5.83788	8.94615	6.15303	8.94413	6.12184
219593_at	5.02525	5.25148	4.04842	7.71673	4.19747	5.84225	4.19447	5.24931	4.01934	5.84226	4.00564	6.0678	4.00696	6.54772	4.14333	6.3776	4.18859	5.21049	4.01681	5.24197	4.18768	7.67833	4.1941	8.09989	4.19372	7.32995	4.01029	7.85231	4.01529	8.71758	4.18944	7.27626	4.19416	8.78498	4.20357	6.70481	4.19115	8.50142	4.18614	7.62462	4.03842	7.72609	4.1172	8.02209	4.62186	7.40226	4.19139	7.17768	4.18529
219607_s_at	6.41582	8.90881	2.79385	10.5846	2.80118	8.64247	2.87831	8.94999	2.82466	8.12895	2.77131	8.13515	2.77171	8.56685	2.82047	8.7237	2.76806	7.82554	2.78408	7.88751	2.77799	10.571	2.52264	10.9109	2.77929	8.76879	2.42554	9.55077	2.43787	10.4351	2.77248	9.45755	2.79488	10.6554	2.78156	8.7662	2.78129	9.81986	2.76528	9.99999	2.78027	8.79999	2.78771	9.39736	2.77387	9.25188	2.77003	9.31985	2.85827
219666_at	7.62125	9.66913	1.98035	10.8785	2.12828	8.16494	1.97804	8.5682	2.12539	8.05947	2.13927	8.7908	2.1144	8.16385	1.97503	7.75339	1.97328	8.66594	1.97668	8.65695	2.58865	10.533	2.06718	10.5526	2.80272	9.05341	2.05709	10.0488	1.9756	10.878	1.97294	9.76481	1.97753	9.9918	2.08027	8.20145	2.02392	10.3926	2.25745	10.1481	2.8027	9.63951	1.97706	9.99586	2.12164	9.25322	2.1869	9.61347	2.11376
219690_at	5.65518	6.9229	4.59851	6.48863	4.53446	4.91559	4.5967	6.09987	4.58553	6.42583	4.59364	6.39652	4.58623	6.39958	4.58968	6.54762	5.03489	6.17326	4.59594	6.05222	4.64069	7.2901	4.62094	7.8547	4.59209	5.8873	4.27076	6.62859	4.75406	8.00722	4.58716	7.14953	4.76598	7.80189	5.27716	7.07321	5.12665	8.79344	5.09208	7.37805	4.59365	7.85158	4.6819	7.78035	4.59358	7.08193	4.5891	6.75379	5.62296
219777_at	7.43652	8.85564	5.22169	9.82808	7.49813	8.7268	6.11504	9.22	5.80391	9.31743	6.117	9.69521	5.0232	8.33377	5.51666	8.05859	3.58372	8.13065	4.3936	9.15673	4.1109	9.76098	5.37874	10.008	6.21063	8.82968	5.49305	9.47543	4.11135	10.7524	4.80109	9.08406	6.02493	10.5392	7.76673	9.92915	6.00576	11.1423	4.84955	9.51639	4.79465	9.51755	5.12029	9.78419	6.45415	9.82695	4.56873	9.74985	4.74061
219863_at	5.96561	6.15465	4.7291	7.86335	5.36995	7.41721	4.65741	6.27812	5.00598	6.36739	3.81564	7.47478	4.71817	6.0397	4.72211	4.73023	4.41988	5.9938	4.51443	6.79341	4.43595	7.54994	4.79226	8.07987	4.72375	6.82031	4.9863	7.10745	4.5151	7.89089	5.06334	7.12429	4.72446	9.14647	5.512	7.03665	4.51028	8.22481	4.71783	8.73856	4.97297	7.20615	4.99596	7.91805	4.72374	6.40165	4.9743	6.82271	3.14204
219922_s_at	5.75036	6.57108	5.12418	6.92867	5.84355	7.47479	5.93394	7.55666	6.37363	7.76416	5.99431	7.57131	5.77008	7.37334	5.11299	7.0324	5.59772	7.03626	5.6112	7.111	6.01229	8.57988	5.81446	8.75707	5.81289	8.08721	6.66685	8.72761	6.8301	9.99726	7.11709	8.98083	5.31547	9.73522	5.09268	8.04458	5.9142	10.5523	6.25957	8.49479	5.81854	9.47416	5.93805	9.3041	5.71883	8.98031	5.7633	8.8027	5.59485
219947_at	6.3477	7.89081	4.56479	10.4806	5.05016	7.75293	4.04589	7.85646	3.62626	6.39759	3.78361	6.98128	3.31378	6.74737	3.75755	6.59203	3.68023	6.76065	3.5144	6.92425	3.46685	8.70702	3.69115	8.82528	3.79262	7.05804	3.80173	7.61649	3.52458	8.62228	3.49536	7.71971	3.81201	8.93763	5.22382	7.36658	3.63178	7.45891	3.34829	7.05935	3.44597	7.33922	3.78173	7.72495	3.69579	7.62941	3.62383	7.61751	3.63105
219961_s_at	5.5461	5.84451	5.55109	6.50923	5.92133	5.83219	5.72166	6.74856	5.52996	6.46196	5.82798	6.88395	5.10341	5.97708	5.53264	6.3391	5.51684	5.74828	5.53395	6.18757	5.72489	7.29094	5.84494	7.59978	5.52751	5.75246	5.52379	6.27185	5.52699	6.46176	5.52282	6.28728	6.21039	7.2337	5.84302	6.9728	6.13872	7.73577	6.55879	6.54356	5.47751	6.90501	5.57124	7.16688	5.83387	6.92783	5.52292	6.22619	5.50945
220122_at	3.15755	3.81669	3.09023	6.06894	3.78798	7.12369	3.08884	8.01001	3.09484	5.89919	3.07924	7.70516	3.03261	5.04923	3.20314	4.7227	3.08052	7.02415	3.50818	6.80054	3.08201	6.99497	3.09207	7.44402	3.50364	6.43767	3.08093	6.72643	3.08651	7.5751	3.08039	6.42316	3.54268	8.51983	3.08422	7.71165	3.08688	7.99924	3.61969	6.85044	3.08648	4.1932	3.08851	4.57264	3.65852	7.24797	3.08302	7.26028	2.89095
220330_s_at	6.69304	8.27841	4.348	8.84999	7.15699	8.60814	4.99413	8.63465	4.92473	7.86078	5.32169	8.5797	3.73959	7.50252	3.67201	7.53296	2.74996	6.79365	2.94308	7.72073	3.63835	9.39836	4.36402	9.5374	4.21487	8.02472	5.03894	9.50734	3.5821	10.2007	3.51294	8.34113	5.48204	10.2606	7.62233	8.63444	4.25469	9.85311	3.3708	8.40278	3.39888	8.61114	3.65496	9.15238	4.69355	9.22019	3.75932	8.89907	5.32909
220495_s_at	10.2074	10.699	9.28428	11.399	9.15501	9.92726	9.24316	10.1901	9.17704	10.1551	8.97606	10.5652	9.18715	9.83165	8.64917	9.71885	9.37257	9.96053	9.06558	10.0277	8.89261	10.9792	9.1307	10.9846	8.72886	9.96707	9.03009	10.8879	8.96629	11.5548	9.00643	10.415	9.28277	11.5315	9.32717	10.2462	8.72677	11.3463	8.76627	10.2946	9.27312	10.8254	9.27694	11.1098	9.27027	11.1355	9.37428	11.0235	9.05321
220755_s_at	8.91623	9.19842	9.1041	10.0996	9.43811	9.17924	8.9367	9.48051	8.94967	9.62347	9.12541	9.55302	8.81901	9.10121	8.90299	9.37113	8.05518	8.79707	8.62736	9.30232	8.84837	9.77906	8.90508	9.94557	8.84455	9.49054	8.99716	9.83849	8.74606	10.4704	8.94558	9.70126	9.13927	10.531	9.21573	10.2813	9.03986	10.538	8.92069	9.58288	8.74442	9.99477	9.02102	10.0675	7.87324	8.94129	7.9267	9.02317	8.3778
220794_at	3.69258	4.61121	2.69365	6.69246	3.06664	4.37815	2.69475	6.78182	2.69638	5.15558	3.07802	4.41507	2.68056	5.35446	2.68554	6.34065	2.67069	6.56531	3.46764	7.68528	2.67941	8.89146	2.6924	8.32765	4.95732	4.44296	2.67987	5.40961	2.68865	6.60592	2.67462	7.31226	2.6919	5.50339	2.68873	5.46299	3.44148	5.9578	2.74551	5.09361	2.682	7.53411	2.6856	7.93785	3.45073	6.17923	2.67286	6.05266	2.66543
221011_s_at	4.68288	4.78581	4.85817	9.70249	6.7644	6.25717	4.02398	6.85706	3.95364	6.88534	4.7773	7.4831	3.83529	5.6816	4.41832	5.83655	2.16989	5.74194	3.57485	6.66892	4.01707	7.78354	4.80269	8.03717	4.02017	6.70764	4.03689	7.21121	2.18788	8.64771	2.94563	6.69267	4.75725	8.92805	6.89373	7.89344	4.02267	8.48904	2.49105	6.47959	3.11623	6.73262	3.60948	6.80213	3.60397	7.15656	2.1731	5.96622	3.57407
221019_s_at	5.47441	7.3234	3.64675	10.3978	3.19394	7.46229	3.63788	8.25594	3.19071	6.68881	3.16692	7.42882	3.22471	6.74699	2.9533	6.31917	3.0054	6.32046	3.18103	6.86871	3.44891	8.7868	3.57713	8.9551	3.24	6.43899	3.17579	7.28666	3.18159	8.86984	3.6047	7.84067	3.19015	9.5665	3.17864	8.33878	3.17566	9.39654	3.16214	7.92736	3.17722	7.87899	3.18147	8.55021	3.23602	8.28908	3.16651	7.93664	3.20812
221029_s_at	4.81131	6.58842	4.13337	8.65301	3.27714	5.75782	4.1319	6.56169	3.50469	5.16099	4.12636	6.17145	4.13848	5.61482	4.12883	5.42731	4.12676	5.77396	4.14743	5.83492	5.48305	6.9954	5.26579	7.55222	4.14336	5.94044	3.00693	6.74653	4.14662	8.59198	4.44979	7.12877	5.44921	8.41707	5.11969	6.90752	4.00484	7.794	4.13147	6.47265	4.14273	7.55329	4.13035	7.90691	4.13821	7.52305	4.13386	8.21248	4.1272
221059_s_at	9.57466	9.99582	8.61036	10.3981	9.74876	9.43586	8.99981	9.50829	8.30775	9.1438	8.60367	9.07286	8.95543	9.57328	8.37589	9.60547	8.82327	9.01314	8.41993	9.32098	8.75341	9.68498	9.08373	10.0267	8.19285	9.73987	9.1166	10.5265	9.30042	10.5693	8.92447	9.87776	9.3555	10.508	9.35037	9.70111	9.11984	10.5103	9.38924	10.2243	8.79567	9.9118	8.84031	10.0002	8.617	10.0545	8.90849	9.56136	9.15215
221087_s_at	6.1338	7.61271	6.37808	10.3796	7.15912	7.75786	5.7555	8.12432	5.65053	7.79057	6.01471	8.33276	5.60532	7.31781	6.14783	7.08849	6.03041	7.44017	5.78481	7.70574	6.08264	8.41033	5.95807	9.0964	5.89204	7.67139	5.73248	9.23725	4.39187	9.79254	6.13937	8.34529	5.64888	9.21438	6.80555	8.41867	6.10079	9.67274	5.93265	8.27261	5.52499	8.74166	5.02896	8.88578	6.14294	8.69469	6.11861	8.89013	4.1853
221249_s_at	6.40294	6.06097	4.88265	6.66559	6.11871	7.13943	5.28724	7.44143	4.955	6.87128	5.24847	7.19263	4.91505	6.04343	4.91709	6.24337	4.91787	6.32276	4.96363	6.71509	4.93831	7.20147	5.73638	7.82936	6.08509	7.00222	5.97252	8.09984	5.25095	8.43028	5.99939	7.88798	5.15702	8.20346	6.27733	7.39468	5.13833	9.30839	5.62316	7.35575	5.05091	7.95492	5.864	8.18254	5.56708	8.34577	5.96001	7.95813	5.87921
221253_s_at	12.0855	13.2838	10.8704	13.8219	11.1549	12.9785	10.7721	13.2722	11.4555	13.5341	10.9202	13.6068	11.0477	12.9539	10.7574	12.61	11.3646	12.8881	10.943	13.0202	10.7636	13.4662	10.4972	13.5796	11.0793	13.3257	11.2141	13.7201	11.2664	14.2296	10.974	13.4762	11.2859	14.1085	10.7121	13.2632	11.2898	14.0954	11.2322	13.6701	10.8844	13.6797	11.3312	13.9562	11.1897	13.7473	11.3168	13.8014	11.2116
221286_s_at	7.83164	9.63269	4.56803	9.99942	6.65859	8.70329	5.30282	8.96988	5.16718	8.68319	4.69815	8.66101	3.79346	7.89117	5.72377	8.16952	3.70591	8.0301	4.16831	8.28426	3.37959	9.52564	4.99345	9.76446	4.95336	8.69495	4.41353	9.94168	3.84924	10.6034	4.79169	9.21571	5.12117	10.6692	6.56191	9.07666	5.26537	10.9597	4.84936	9.17315	5.24189	9.87319	5.50223	10.1714	4.2124	10.1971	4.44936	10.2351	4.65173
221505_at	10.2986	10.4433	10.0191	11.0535	10.8876	11.1209	10.135	10.8935	9.57141	10.377	10.5163	10.8201	10.4122	10.54	9.84615	10.6179	10.2367	10.6175	10.0492	10.7534	9.98548	11.1117	10.4046	11.2961	9.85401	10.6636	10.526	11.0158	10.5035	11.487	10.1368	10.6862	10.1961	11.3333	10.6103	10.7878	9.69001	11.3473	9.62976	10.4625	9.48046	10.6409	9.58712	10.89	9.85615	10.7736	9.75839	10.5419	10.5783
221524_s_at	4.66781	7.20184	4.29318	8.34505	4.04546	6.83076	3.63223	7.39593	4.03177	7.25208	4.20369	7.67074	4.20768	7.07926	3.5226	6.68156	4.0389	6.09814	4.35553	6.55671	4.03844	7.70658	4.40434	8.52679	4.04563	7.18499	4.21267	8.28234	4.04044	8.98305	3.60577	8.21768	4.61591	9.25012	4.96591	7.44891	3.81638	8.5457	3.53361	7.4044	3.45203	6.60376	4.04273	8.09017	4.0377	7.75226	4.04669	6.71167	4.19189
221528_s_at	5.69926	6.12279	5.16152	6.35133	5.65901	6.79032	6.76109	6.59161	6.63261	7.3224	5.94731	6.7349	6.41408	7.03999	5.91218	7.12872	5.60329	6.12793	5.36274	6.54942	6.30032	7.51967	6.34935	7.43165	6.17988	6.85831	6.86908	7.02013	6.45639	7.48359	6.51	6.90446	6.48844	8.00753	6.23422	7.3569	6.5514	7.99673	6.37618	7.77723	6.63833	7.65148	7.07276	7.63418	6.75683	7.57961	6.50809	7.57045	5.75553
221529_s_at	4.69894	4.54935	2.91471	5.23559	2.5927	5.54166	3.35328	6.09113	3.39077	7.57474	3.37032	8.26086	3.34958	5.1432	3.35151	4.87901	3.36469	5.34285	3.35309	5.66878	3.22742	6.49061	3.38723	6.72404	3.37529	6.05	3.37802	7.68204	3.38319	9.58416	3.34836	7.82046	3.39037	7.81889	3.08612	6.22608	3.38229	9.78233	3.3627	7.21743	2.89885	7.85585	3.35296	8.23492	3.37059	8.32304	3.36801	8.27163	3.34372
221541_at	8.04667	9.66113	2.95729	10.4239	4.23035	8.72185	4.04483	9.26198	2.78101	9.69753	3.63075	9.30392	3.56434	8.42617	3.13768	7.74195	3.68533	9.81145	3.60108	10.0115	3.40272	10.9158	3.82654	9.91812	3.64049	9.144	2.83864	10.2061	4.14096	12.438	3.71608	10.2595	2.86704	11.4658	3.80959	8.93951	3.64163	11.5367	2.93828	9.96595	3.81965	10.032	3.56591	10.5265	3.63545	10.0767	3.6308	9.85977	3.58407
221558_s_at	4.07856	4.22256	3.58783	7.36379	4.39567	5.68832	3.59227	6.22101	2.93307	6.65282	4.06581	6.88823	3.51333	5.77563	4.31607	5.79205	3.62574	5.19319	3.58409	5.929	2.30384	7.54464	4.08559	7.55959	4.07962	6.84641	3.5819	8.01412	2.31374	8.94624	2.30049	6.24978	3.65219	7.31366	6.64438	7.91763	3.96764	9.28533	3.61765	5.71509	3.58461	7.36457	3.19835	6.30936	4.06849	7.58656	3.62859	6.2503	3.65191
221601_s_at	5.1483	6.73753	5.24636	7.7504	9.18318	7.61358	6.12887	8.30844	5.90985	7.87357	7.08477	6.50797	4.83984	6.78074	6.75244	7.51282	4.91237	6.39928	5.15528	6.99416	5.13836	9.41152	7.30981	9.71408	6.54605	8.43711	7.14011	9.51323	4.48318	10.2698	4.47054	7.6478	6.63219	9.91924	9.92025	10.0487	7.60972	11.222	5.13378	8.08282	5.14163	9.2031	4.53884	8.52785	5.68295	10.0522	5.10212	7.43243	6.33491
221651_x_at	14.5742	15.4077	10.0125	15.5935	12.1568	14.8566	8.98706	14.8986	10.9824	15.421	11.3035	15.374	6.83546	15.1641	9.10028	15.0166	7.86953	15.3921	7.44516	15.2738	9.10413	15.5648	9.83647	15.4702	11.4992	15.3997	10.9946	15.6264	6.76318	15.6007	8.36534	15.4831	11.9022	15.6464	12.7017	15.2864	11.1787	15.6717	9.05928	15.5637	7.41138	15.4187	7.53915	15.4849	8.4034	15.5109	6.37731	15.4954	9.48833
221671_x_at	14.6463	15.4761	9.82895	15.6384	12.3166	14.8986	9.17378	14.9191	11.0833	15.4761	11.3708	15.4077	6.31069	15.2845	8.9813	15.0817	8.02106	15.4077	6.92899	15.3448	9.1145	15.6261	10.0265	15.4848	11.6691	15.4085	11.0576	15.7148	7.60982	15.6939	8.43962	15.5465	12.0769	15.6839	13.0418	15.3415	11.258	15.6837	8.78561	15.5362	8.02862	15.4221	7.49978	15.4323	8.44732	15.5864	6.05367	15.514	9.33865
221698_s_at	5.31207	7.40665	2.99338	9.53685	2.99276	7.24617	2.9951	7.09749	2.98904	6.03117	2.96524	7.05032	2.9436	6.14107	3.11485	5.78659	2.95006	6.33749	2.97955	6.4114	2.97238	8.32703	2.98418	8.52809	3.41018	7.25921	2.97436	8.36291	2.97988	9.54507	3.35573	7.34659	3.84256	8.97539	2.97704	6.89589	3.18551	8.25554	2.94139	7.75466	2.97557	7.45725	2.9802	7.83326	2.96772	7.82783	2.97789	7.8129	2.99618
221729_at	7.59523	9.03785	3.55763	10.9565	3.43357	9.29682	3.42031	9.67168	3.3709	8.47394	3.24259	9.84428	3.25209	8.52261	3.2558	8.20312	3.22438	9.43155	2.98057	9.28831	3.38921	10.0972	3.60844	10.6554	5.21804	8.85595	4.5815	9.53595	3.40089	11.4249	3.73248	9.99515	3.40781	11.297	3.97793	9.8314	3.25941	11.133	3.36825	9.75603	3.01539	9.97813	3.2727	10.4018	3.68556	10.198	3.24812	10.4526	2.55167
221730_at	5.55376	7.81989	2.9154	8.73904	2.85017	7.17965	3.3188	7.97799	3.02753	7.28014	3.00225	7.69598	2.83243	7.49175	2.84017	6.69906	2.72864	8.246	3.01771	7.98644	3.00876	8.88405	2.90177	9.05095	3.45512	7.29387	2.7852	7.94572	2.84063	10.1846	3.48159	8.78522	2.85392	9.69347	3.01253	7.86038	3.0097	10.047	3.18106	8.59745	2.83613	8.85134	2.83952	8.88473	3.00469	9.24459	2.64666	9.66507	2.70747
221731_x_at	7.91442	9.4411	2.44655	11.7749	3.18434	9.4644	1.98011	10.0596	1.98123	9.26009	1.95877	10.0291	1.95305	8.68105	1.99821	8.5664	1.9592	9.6354	1.9787	9.73849	1.97303	11.1389	2.0016	10.9895	3.28622	8.95355	1.97216	9.74357	1.97731	11.9118	1.96679	10.4465	1.98175	11.7225	1.97113	9.92795	1.97504	11.3651	1.96684	9.88178	1.979	10.1616	1.98979	10.9348	1.96577	10.1774	1.96895	10.7273	1.94876
221748_s_at	7.41701	9.03619	4.24818	11.4563	3.08733	8.63332	3.06872	9.89123	2.64415	9.34077	2.55923	10.4325	3.01011	9.27329	2.5645	9.32814	2.70839	9.78851	2.58181	10.6673	3.03073	11.9147	3.13287	11.8394	7.67334	9.75378	2.88751	10.2432	2.57891	12.083	3.02108	11.4862	2.60606	11.5296	3.99912	10.5792	3.0285	11.9876	9.06756	10.0993	2.56706	11.7241	3.21234	11.8746	7.45582	11.0628	2.9022	11.2252	2.58283
221773_at	8.56207	9.37968	7.57844	10.8633	8.54205	9.46603	7.14859	9.98575	7.45757	9.48314	7.20312	10.0451	7.12811	8.74966	7.11235	8.64639	6.29665	8.81076	6.53066	9.22132	8.1463	10.1751	7.82783	10.2466	7.38944	9.04977	7.01895	9.29059	7.75762	11.1559	7.18819	9.24435	7.18338	10.9673	8.4926	9.73708	6.87244	10.6722	6.56467	9.09059	6.73355	9.52199	6.88542	9.81539	6.80868	9.85146	6.83158	9.64408	6.04844
221903_s_at	7.41723	7.99775	6.97043	7.77465	7.38298	7.87347	7.54009	7.79179	6.96177	7.65385	7.3546	7.83086	7.22942	7.8819	7.08756	7.80329	6.96699	7.56295	7.36081	7.62498	7.26811	8.65429	7.57375	8.5276	6.92795	8.08066	7.36412	8.78693	7.36937	8.88159	7.38866	8.19338	7.37413	8.9583	7.51271	8.01847	7.06971	9.13809	7.16562	7.96601	7.48013	8.29065	7.42188	8.51645	7.37576	8.2679	6.91406	7.99651	7.28024
221933_at	4.07853	6.20616	2.39055	9.15221	2.71104	6.82067	2.70639	7.82332	2.39243	5.29642	2.3838	7.50489	2.38523	5.38462	2.72177	5.3526	2.69437	6.56771	2.7212	6.70991	2.3833	8.02196	2.65077	8.38781	2.43653	6.38251	2.38591	6.73459	2.70376	8.97871	2.38337	7.72904	2.38812	9.28641	2.70218	7.55676	2.70394	8.99111	2.38244	7.06452	2.38818	7.49229	2.38755	8.22472	2.38273	7.64785	2.38326	7.69784	2.37844
221942_s_at	4.54957	5.39569	2.26215	8.54776	2.26156	3.73711	2.25692	5.62277	2.2574	5.90497	2.24632	5.88398	2.24588	4.16146	2.28315	4.27578	2.24603	5.67457	2.25608	5.91133	2.25271	7.16085	2.26107	7.77231	2.27564	6.56781	2.24843	8.06842	2.25455	8.26964	2.24794	7.23966	2.26448	8.10528	2.2526	7.75233	2.25427	9.19931	2.85156	6.39028	2.254	7.61321	2.25602	7.80501	2.25424	7.53287	2.24894	7.34754	2.2412
222033_s_at	6.55677	7.79854	5.4059	9.03925	4.87624	7.51758	4.86257	6.74667	5.38549	7.94036	4.81833	9.94179	5.12882	6.94657	5.3406	6.9666	4.81911	7.33285	5.39756	7.50464	5.09721	8.91166	4.85706	8.60024	5.32331	6.90206	4.86395	7.32454	4.84802	10.0594	5.25959	7.73428	5.19934	9.8879	4.82963	8.68614	5.32939	9.23215	4.80987	7.30209	4.917	8.01274	4.84695	8.81263	4.8247	8.49118	4.33173	8.94162	5.16786
222043_at	4.89462	7.57287	3.81726	8.37516	4.14737	8.21787	4.24569	8.58982	3.98593	6.79331	3.32995	7.46842	3.28167	5.60667	3.45309	5.88924	4.00431	5.90477	4.12015	6.40805	4.38147	8.10408	4.61498	8.32394	4.14278	7.04192	4.76429	7.73183	4.06655	9.48475	4.67644	7.85568	4.82962	9.43291	4.77865	8.13224	4.31399	10.3626	4.11237	7.6999	3.34045	8.26441	3.34379	8.98369	4.10592	9.05244	4.75353	7.27256	4.23773
222062_at	6.10759	6.11519	4.50429	7.09482	6.8119	6.48886	4.85006	6.94368	3.69557	5.97333	4.6355	6.56932	4.1506	5.19898	3.67469	4.98157	3.7504	4.99565	3.03012	4.98868	3.66936	6.45748	4.343	6.62035	4.25534	6.25126	4.77665	7.0085	3.62795	7.81764	3.36362	6.31099	4.99574	8.22827	6.07428	7.37627	4.9852	9.13699	4.53788	6.37927	3.68395	7.30231	4.4073	7.44513	4.98	8.38889	4.68949	6.9281	4.81963
222101_s_at	5.4402	6.0353	3.92425	8.66744	3.79181	6.22118	3.62036	6.96009	4.32166	6.58974	3.6743	7.02024	3.67625	5.60869	3.86693	5.26696	4.07224	6.11914	4.06376	6.22485	3.68123	7.42054	3.59987	7.46782	4.25493	6.61396	3.68412	6.93984	4.15433	8.48447	3.6766	7.37438	3.6212	8.77938	3.68574	7.73092	4.25941	8.76807	4.60084	7.04909	4.09244	7.95732	4.35505	8.23365	5.17367	8.6049	3.82662	8.18331	4.8927
222146_s_at	6.4218	8.03638	3.25022	9.39311	6.45833	7.96624	3.24437	8.7597	3.15341	7.99977	3.26542	8.61925	3.08714	7.75757	3.22528	7.10577	3.09567	7.79845	3.14016	8.21202	3.11686	9.55167	3.44592	9.73618	3.44537	7.95713	3.17258	8.96465	3.13525	10.6311	3.10789	9.0163	3.23594	10.2779	7.07051	9.23806	3.51917	10.9204	3.08665	8.46395	3.12205	9.34625	3.13501	9.9869	3.39509	9.85797	3.21073	9.58307	3.25477
222150_s_at	6.68919	7.28125	7.05683	8.86508	7.89549	8.33625	7.4624	8.54539	6.86807	7.1055	7.04478	7.19083	8.10049	8.3299	7.75858	8.22405	5.91019	6.83868	6.52699	7.5497	6.9794	9.31466	7.87947	9.38123	7.48016	8.10045	7.17568	8.51662	6.29968	8.95017	6.79929	7.93648	7.03554	8.98199	8.19933	8.66512	6.69288	8.74751	5.91006	7.15768	5.97263	7.88836	6.52895	7.97159	6.76711	7.9313	6.74484	7.32845	6.07219
222162_s_at	5.21857	6.87082	2.89191	9.19754	2.93562	7.18797	2.89335	7.56064	2.88714	8.01675	2.83573	7.91318	2.8283	7.071	2.86474	6.9406	2.83767	7.30937	2.8777	7.66467	2.85946	9.8503	2.89409	9.68581	2.9901	7.90061	2.87001	8.78622	2.8775	10.5444	2.86496	8.33026	2.88598	10.4845	2.84846	7.9174	2.8704	8.67019	2.81916	6.63822	2.86484	8.16773	2.87842	9.08432	2.86481	7.89558	2.84053	8.37091	2.84982
222235_s_at	6.85988	8.03112	5.70657	9.38254	6.14581	8.03445	6.36355	8.41315	5.68881	7.60338	5.69387	8.16526	5.78754	7.5282	5.58005	7.02913	5.35205	7.65581	5.66977	7.90547	6.10744	9.63431	6.3818	9.66978	6.03134	8.00678	6.40083	8.69637	5.66854	9.8134	5.32186	8.14005	5.77474	9.97444	6.94193	8.34508	5.27425	9.49536	5.48667	7.96926	5.52737	8.26912	5.74625	8.75587	5.54058	8.87451	6.06479	8.75025	4.80648
222435_s_at	8.93891	9.48325	7.74163	9.08791	8.11433	8.46917	7.9846	9.03456	8.19119	8.94417	7.73724	9.04529	7.97484	8.80302	7.9984	8.49114	8.92418	9.29553	8.39665	8.69264	8.64071	9.03136	8.06148	9.14918	7.22836	8.41378	8.14737	9.07229	8.52414	9.51582	8.09988	8.95267	8.32876	9.75223	7.88709	8.41469	7.84568	9.53301	7.86061	8.64045	8.24463	9.26232	8.07873	9.54855	8.20385	9.7025	8.48302	9.54878	8.026
222444_at	8.88923	9.07452	9.09967	10.5852	8.63433	9.61658	8.82038	9.58209	8.5943	9.04956	8.42792	9.2281	8.80174	8.95937	8.50634	8.80941	8.76815	9.19392	8.62351	9.22233	8.78578	9.93639	8.82245	10.2506	8.36079	9.0843	8.78609	9.10975	8.79225	10.1058	8.63274	9.37792	8.70039	10.1609	8.88168	9.49521	8.55128	9.7001	8.20922	8.80586	8.35281	9.3155	8.55955	9.73071	8.25594	9.45518	8.49084	9.21935	7.80569
222453_at	9.29658	10.2049	8.05688	11.4743	6.14973	10.1116	8.09482	10.7599	5.97624	10.1325	5.6255	10.9306	7.8289	10.0025	7.20359	10.0004	5.49535	9.67507	6.85495	10.3462	7.99926	11.6741	8.61039	11.8393	8.97312	10.4	7.24374	10.3013	8.04812	12.0591	8.2225	10.9531	7.92511	11.9474	6.92251	10.7016	7.42831	12.0995	6.40646	10.4656	8.6068	11.0468	8.75814	11.6265	8.1379	11.0007	7.33309	10.8349	4.25178
222484_s_at	10.823	13.2583	4.55404	14.3771	5.67166	12.5835	2.47551	13.3137	2.43506	13.0752	2.68269	13.5064	2.42188	12.8248	2.42548	12.4145	2.41712	12.7211	2.46474	13.1636	2.42353	14.0121	2.64234	14.3501	7.63801	13.0205	3.38701	13.9896	2.4302	14.8689	3.38862	14.0878	3.61182	14.5901	4.82251	13.5431	2.87636	14.8338	2.41674	13.7784	2.40995	14.0914	2.66452	14.3726	2.4254	14.4068	2.38309	14.3713	2.93754
222670_s_at	6.47132	7.03063	3.32932	9.10973	3.40611	6.3437	2.81929	5.96186	2.11933	6.56192	3.46745	6.54081	3.47121	7.48181	2.782	7.10442	2.1077	6.06374	2.2478	6.5978	2.836	7.962	3.48098	8.69392	2.89557	7.20678	3.29688	8.41837	2.26223	9.30924	3.46922	8.06817	2.11515	9.44092	4.16079	7.35931	2.11293	9.44516	2.80816	8.81227	2.5524	8.39526	3.48007	8.91157	2.80113	8.42424	3.21913	8.25038	3.19584
222717_at	4.65343	5.72555	2.94176	6.8838	4.03149	5.61978	3.41853	6.01892	3.41617	5.09327	3.38143	8.0195	2.84167	5.38505	2.88293	4.52994	3.2984	6.68047	2.92045	6.5505	2.87778	8.12865	2.941	8.78196	4.05507	5.79991	2.89967	6.39492	2.89747	7.9116	2.86926	6.7912	3.40971	8.44572	3.39083	7.14443	2.90733	8.3781	3.84898	4.82148	3.39696	6.98381	2.89822	7.63532	2.86559	6.15176	3.32258	6.46754	2.82993
222722_at	5.90219	7.01213	2.98035	9.76373	2.97845	6.44527	2.85417	7.34142	2.96283	7.18193	2.90542	6.83135	2.89898	6.16935	2.93185	6.97485	2.93037	8.21013	2.95023	9.48193	2.92722	10.3664	2.95999	10.0898	2.94801	7.54165	2.92969	8.27907	2.94564	9.92748	2.9432	9.41206	2.94573	9.28285	2.84917	8.36432	2.92553	8.08106	2.93109	7.72156	2.95302	8.90833	2.9445	9.57965	2.91545	7.99655	2.90906	8.82519	2.84379
222805_at	6.71517	7.45895	7.0067	8.99473	5.31492	7.32497	6.33483	7.81737	6.33125	7.67629	6.84117	8.44643	6.91749	7.5723	5.71373	7.28944	6.26763	7.02038	5.93955	7.23031	5.94518	7.6814	6.26809	8.16017	5.70446	7.37048	6.44544	7.8531	6.58316	8.08563	6.47992	7.45897	7.0786	8.81856	7.06578	8.06426	6.02517	8.30774	6.3675	7.76625	5.39134	7.73992	6.27605	8.01413	5.81009	7.67925	6.13737	7.62636	4.66503
222838_at	7.33285	9.05397	3.05398	10.2873	3.14942	8.22698	3.08263	8.8711	2.96298	8.41842	3.93479	9.16479	2.68925	7.93165	2.72603	7.93046	2.90943	7.35542	2.73236	7.86051	2.95577	9.72304	2.95999	9.96708	3.36123	8.38008	2.95615	9.27983	2.73076	9.93135	2.76077	8.91382	2.96141	10.4575	4.86515	8.67841	2.95977	10.488	2.89666	8.92068	2.72942	8.96939	2.84586	9.46179	4.24979	9.63072	3.09214	8.9974	2.71924
222868_s_at	6.40945	6.84296	5.31799	9.67642	6.3201	7.78124	5.93109	7.5155	5.95888	7.49511	5.93928	8.02586	5.94481	8.60782	5.94881	8.19128	5.93798	6.55574	5.95315	7.12736	5.94625	8.86443	5.95535	9.43861	6.01377	8.66795	5.49808	9.2995	5.95298	9.43333	5.94158	8.75763	5.95855	9.59243	6.16153	8.00209	5.95131	9.65788	5.93753	9.12038	5.94877	8.43924	5.95275	8.91036	5.94575	9.60434	5.93959	8.15221	5.93231
[truncated: 3,921 more rows]
[truncated: 127 more columns]
